# Supplementary material for: Journal data-sharing policies and its impact in publications: A cross-sectional study protocol
Source: PLoS One. 2025 Sep 2;20(9):e0331697. doi: 10.1371/journal.pone.0331697 (PMC12404463; doi:10.1371/journal.pone.0331697)
Supplement: S1 Appendix — (XLSX) [file pone.0331697.s001.xlsx]

## Sheet: Sheet1
Journal Code	Journal Name	JCR Abbreviation	Publisher	ISSN	eISSN	Category	Edition	Total Citations	2023 JIF (N/A=0, <0.1=0.01)	JIF Quartile	2023 JCI	% of Citable OA
1	CA-A CANCER JOURNAL FOR CLINICIANS	CA-CANCER J CLIN	WILEY	0007-9235	1542-4863	ONCOLOGY	SCIE	65,932	521.6	Q1	82.09	92.50%
2	NATURE REVIEWS DRUG DISCOVERY	NAT REV DRUG DISCOV	NATURE PORTFOLIO	1474-1776	1474-1784	PHARMACOLOGY & PHARMACY	SCIE	48,178	122.8	Q1	13.36	9.91%
3	LANCET	LANCET	ELSEVIER SCIENCE INC	0140-6736	1474-547X	MEDICINE, GENERAL & INTERNAL	SCIE	336,206	98.4	Q1	24.40	19.94%
4	NEW ENGLAND JOURNAL OF MEDICINE	NEW ENGL J MED	MASSACHUSETTS MEDICAL SOC	0028-4793	1533-4406	MEDICINE, GENERAL & INTERNAL	SCIE	405,033	96.3	Q1	25.31	1.27%
5	BMJ-British Medical Journal	BMJ-BRIT MED J	BMJ PUBLISHING GROUP	0959-535X	1756-1833	MEDICINE, GENERAL & INTERNAL	SCIE	163,131	93.7	Q1	10.16	78.86%
6	Nature Reviews Clinical Oncology	NAT REV CLIN ONCOL	NATURE PORTFOLIO	1759-4774	1759-4782	ONCOLOGY	SCIE	27,715	81.1	Q1	10.57	0.74%
7	Nature Reviews Disease Primers	NAT REV DIS PRIMERS	NATURE PORTFOLIO	2056-676X	2056-676X	MEDICINE, GENERAL & INTERNAL	SCIE	31,343	79	Q1	18.75	3.48%
8	NATURE REVIEWS CANCER	NAT REV CANCER	NATURE PORTFOLIO	1474-175X	1474-1768	ONCOLOGY	SCIE	59,511	72.5	Q1	9.95	0.76%
9	MMWR Recommendations and Reports	MMWR RECOMM REP	CENTERS DISEASE CONTROL & PREVENTION	1057-5987	1545-8601	PUBLIC, ENVIRONMENTAL & OCCUPATIONAL HEALTH	SCIE	3,078	70.2	Q1	9.36	80.00%
10	NATURE REVIEWS IMMUNOLOGY	NAT REV IMMUNOL	NATURE PORTFOLIO	1474-1733	1474-1741	IMMUNOLOGY	SCIE	61,982	67.7	Q1	8.78	4.27%
11	JAMA-JOURNAL OF THE AMERICAN MEDICAL ASSOCIATION	JAMA-J AM MED ASSOC	AMER MEDICAL ASSOC	0098-7484	1538-3598	MEDICINE, GENERAL & INTERNAL	SCIE	189,966	63.5	Q1	11.90	0.80%
12	World Psychiatry	WORLD PSYCHIATRY	WILEY	1723-8617	2051-5545	PSYCHIATRY	SCIE, SSCI	12,039	60.5	Q1	10.20	0.00%
13	NATURE MEDICINE	NAT MED	NATURE PORTFOLIO	1078-8956	1546-170X	MEDICINE, RESEARCH & EXPERIMENTAL	SCIE	129,334	58.7	Q1	13.63	46.85%
14	ANNALS OF ONCOLOGY	ANN ONCOL	ELSEVIER	0923-7534	1569-8041	ONCOLOGY	SCIE	64,018	56.7	Q1	7.74	49.15%
15	CANCER CELL	CANCER CELL	CELL PRESS	1535-6108	1878-3686	ONCOLOGY	SCIE	52,082	48.8	Q1	7.57	36.65%
16	LANCET NEUROLOGY	LANCET NEUROL	ELSEVIER SCIENCE INC	1474-4422	1474-4465	CLINICAL NEUROLOGY	SCIE	47,609	46.6	Q1	11.31	8.17%
17	Nature Reviews Gastroenterology & Hepatology	NAT REV GASTRO HEPAT	NATURE PORTFOLIO	1759-5045	1759-5053	GASTROENTEROLOGY & HEPATOLOGY	SCIE	26,759	46.4	Q1	8.14	4.35%
18	Lancet Diabetes & Endocrinology	LANCET DIABETES ENDO	ELSEVIER SCIENCE INC	2213-8587	2213-8595	ENDOCRINOLOGY & METABOLISM	SCIE	19,598	44	Q1	8.59	11.49%
19	JOURNAL OF CLINICAL ONCOLOGY	J CLIN ONCOL	LIPPINCOTT WILLIAMS & WILKINS	0732-183X	1527-7755	ONCOLOGY	SCIE	169,306	42.1	Q1	6.51	29.70%
20	Nature Reviews Cardiology	NAT REV CARDIOL	NATURE PORTFOLIO	1759-5002	1759-5010	CARDIAC & CARDIOVASCULAR SYSTEMS	SCIE	18,586	41.7	Q1	7.04	3.82%
21	LANCET ONCOLOGY	LANCET ONCOL	ELSEVIER SCIENCE INC	1470-2045	1474-5488	ONCOLOGY	SCIE	72,766	41.6	Q1	9.69	11.21%
22	NATURE REVIEWS GENETICS	NAT REV GENET	NATURE PORTFOLIO	1471-0056	1471-0064	GENETICS & HEREDITY	SCIE	40,777	39.1	Q1	5.78	5.63%
23	Lancet Respiratory Medicine	LANCET RESP MED	ELSEVIER SCI LTD	2213-2600	N/A	CRITICAL CARE MEDICINE / RESPIRATORY SYSTEM	SCIE	24,199	38.7	Q1	11.51	19.70%
24	EUROPEAN HEART JOURNAL	EUR HEART J	OXFORD UNIV PRESS	0195-668X	1522-9645	CARDIAC & CARDIOVASCULAR SYSTEMS	SCIE	84,456	38.1	Q1	7.41	42.86%
25	MMWR Surveillance Summaries	MMWR SURVEILL SUMM	CENTERS DISEASE CONTROL & PREVENTION	1545-8636	1545-8636	PUBLIC, ENVIRONMENTAL & OCCUPATIONAL HEALTH	SCIE	3,443	37.3	Q1	8.48	65.52%
26	LANCET INFECTIOUS DISEASES	LANCET INFECT DIS	ELSEVIER SCI LTD	1473-3099	1474-4457	INFECTIOUS DISEASES	SCIE	41,061	36.4	Q1	8.47	25.83%
27	CIRCULATION	CIRCULATION	LIPPINCOTT WILLIAMS & WILKINS	0009-7322	1524-4539	CARDIAC & CARDIOVASCULAR SYSTEMS / PERIPHERAL VASCULAR DISEASE	SCIE	173,879	35.6	Q1	8.42	27.00%
28	Physiological Reviews	PHYSIOL REV	AMER PHYSIOLOGICAL SOC	0031-9333	1522-1210	PHYSIOLOGY	SCIE	36,968	33.4	Q1	4.84	13.51%
29	NATURE GENETICS	NAT GENET	NATURE PORTFOLIO	1061-4036	1546-1718	GENETICS & HEREDITY	SCIE	104,512	31.8	Q1	8.83	35.62%
30	Nature Reviews Endocrinology	NAT REV ENDOCRINOL	NATURE PORTFOLIO	1759-5029	1759-5037	ENDOCRINOLOGY & METABOLISM	SCIE	20,973	31	Q1	4.86	4.58%
31	Lancet Gastroenterology & Hepatology	LANCET GASTROENTEROL	ELSEVIER INC	N/A	2468-1253	GASTROENTEROLOGY & HEPATOLOGY	SCIE	13,317	30.9	Q1	6.61	11.35%
32	Lancet Psychiatry	LANCET PSYCHIAT	ELSEVIER SCI LTD	2215-0374	N/A	PSYCHIATRY	SCIE, SSCI	19,419	30.8	Q1	8.83	24.54%
33	Cancer Discovery	CANCER DISCOV	AMER ASSOC CANCER RESEARCH	2159-8274	2159-8290	ONCOLOGY	SCIE	33,553	30.6	Q1	6.49	36.81%
34	Journal of Hematology & Oncology	J HEMATOL ONCOL	BMC	N/A	1756-8722	HEMATOLOGY / ONCOLOGY	SCIE	22,392	29.9	Q1	4.20	99.70%
35	INTENSIVE CARE MEDICINE	INTENS CARE MED	SPRINGER	0342-4642	1432-1238	CRITICAL CARE MEDICINE	SCIE	30,479	29.6	Q1	4.79	37.87%
36	Nature Reviews Rheumatology	NAT REV RHEUMATOL	NATURE PORTFOLIO	1759-4790	1759-4804	RHEUMATOLOGY	SCIE	15,826	29.4	Q1	5.51	3.45%
37	Nature Reviews Nephrology	NAT REV NEPHROL	NATURE PORTFOLIO	1759-5061	1759-507X	UROLOGY & NEPHROLOGY	SCIE	16,054	28.7	Q1	6.92	4.05%
38	NATURE REVIEWS NEUROSCIENCE	NAT REV NEUROSCI	NATURE PORTFOLIO	1471-003X	1471-0048	NEUROSCIENCES	SCIE	46,346	28.7	Q1	4.29	1.46%
39	Annual Review of Pathology-Mechanisms of Disease	ANNU REV PATHOL-MECH	ANNUAL REVIEWS	1553-4006	1553-4014	PATHOLOGY	SCIE	8,518	28.4	Q1	6.48	36.92%
40	Nature Reviews Neurology	NAT REV NEUROL	NATURE PORTFOLIO	1759-4758	1759-4766	CLINICAL NEUROLOGY	SCIE	20,025	28.2	Q1	5.95	1.46%
41	NATURE IMMUNOLOGY	NAT IMMUNOL	NATURE PORTFOLIO	1529-2908	1529-2916	IMMUNOLOGY	SCIE	54,445	27.8	Q1	5.19	22.49%
42	Cell Metabolism	CELL METAB	CELL PRESS	1550-4131	1932-7420	ENDOCRINOLOGY & METABOLISM	SCIE	58,146	27.7	Q1	5.43	27.09%
43	Molecular Cancer	MOL CANCER	BMC	N/A	1476-4598	ONCOLOGY	SCIE	36,571	27.7	Q1	5.25	100.00%
44	Annual Review of Immunology	ANNU REV IMMUNOL	ANNUAL REVIEWS	0732-0582	1545-3278	IMMUNOLOGY	SCIE	18,951	26.9	Q1	3.03	35.53%
45	JOURNAL OF HEPATOLOGY	J HEPATOL	ELSEVIER	0168-8278	1600-0641	GASTROENTEROLOGY & HEPATOLOGY	SCIE	62,890	26.8	Q1	5.97	35.23%
46	Gastroenterology	GASTROENTEROLOGY	W B SAUNDERS CO-ELSEVIER INC	0016-5085	1528-0012	GASTROENTEROLOGY & HEPATOLOGY	SCIE	90,130	26.3	Q1	5.71	32.42%
47	Immunity	IMMUNITY	CELL PRESS	1074-7613	1097-4180	IMMUNOLOGY	SCIE	72,460	25.5	Q1	4.87	29.40%
48	Lancet Public Health	LANCET PUBLIC HEALTH	ELSEVIER SCI LTD	2468-2667	2468-2667	PUBLIC, ENVIRONMENTAL & OCCUPATIONAL HEALTH	SCIE, SSCI	10,784	25.4	Q1	9.30	77.60%
49	EUROPEAN UROLOGY	EUR UROL	ELSEVIER	0302-2838	1873-7560	UROLOGY & NEPHROLOGY	SCIE	36,312	25.3	Q1	6.65	30.35%
50	JAMA Pediatrics	JAMA PEDIATR	AMER MEDICAL ASSOC	2168-6203	2168-6211	PEDIATRICS	SCIE	18,898	24.7	Q1	7.75	19.68%
51	Lancet Planetary Health	LANCET PLANET HEALTH	ELSEVIER SCI LTD	N/A	2542-5196	PUBLIC, ENVIRONMENTAL & OCCUPATIONAL HEALTH	SCIE, SSCI	8,333	24.2	Q1	4.60	76.26%
52	Lancet Digital Health	LANCET DIGIT HEALTH	ELSEVIER	N/A	2589-7500	MEDICAL INFORMATICS / MEDICINE, GENERAL & INTERNAL	SCIE	6,738	23.8	Q1	5.10	76.04%
53	Annual Review of Psychology	ANNU REV PSYCHOL	ANNUAL REVIEWS	0066-4308	1545-2085	PSYCHOLOGY, MULTIDISCIPLINARY / PSYCHOLOGY	SSCI	27,559	23.6	Q1	4.24	30.77%
54	Nature Cancer	NAT CANCER	NATURE PORTFOLIO	N/A	2662-1347	ONCOLOGY	SCIE	6,854	23.5	Q1	4.89	28.57%
55	GUT	GUT	BMJ PUBLISHING GROUP	0017-5749	1468-3288	GASTROENTEROLOGY & HEPATOLOGY	SCIE	61,688	23.1	Q1	5.86	48.11%
56	JAMA Psychiatry	JAMA PSYCHIAT	AMER MEDICAL ASSOC	2168-622X	2168-6238	PSYCHIATRY	SCIE, SSCI	22,218	22.5	Q1	4.30	28.95%
57	Nature Human Behaviour	NAT HUM BEHAV	NATURE PORTFOLIO	2397-3374	2397-3374	PSYCHOLOGY, EXPERIMENTAL / NEUROSCIENCES	SSCI	15,001	22.3	Q1	6.36	21.96%
58	JAMA Oncology	JAMA ONCOL	AMER MEDICAL ASSOC	2374-2437	2374-2445	ONCOLOGY	SCIE	28,311	22.3	Q1	4.88	25.12%
59	JAMA Internal Medicine	JAMA INTERN MED	AMER MEDICAL ASSOC	2168-6106	2168-6114	MEDICINE, GENERAL & INTERNAL	SCIE	25,031	22.3	Q1	4.87	19.01%
60	ENDOCRINE REVIEWS	ENDOCR REV	ENDOCRINE SOC	0163-769X	1945-7189	ENDOCRINOLOGY & METABOLISM	SCIE	17,367	22	Q1	3.17	50.83%
61	Cellular & Molecular Immunology	CELL MOL IMMUNOL	CHIN SOCIETY IMMUNOLOGY	1672-7681	2042-0226	IMMUNOLOGY	SCIE	14,451	21.8	Q1	2.29	49.31%
62	JOURNAL OF THE AMERICAN COLLEGE OF CARDIOLOGY	J AM COLL CARDIOL	ELSEVIER SCIENCE INC	0735-1097	1558-3597	CARDIAC & CARDIOVASCULAR SYSTEMS	SCIE	115,316	21.7	Q1	5.19	21.60%
63	Annual Review of Public Health	ANNU REV PUBL HEALTH	ANNUAL REVIEWS	0163-7525	1545-2093	PUBLIC, ENVIRONMENTAL & OCCUPATIONAL HEALTH	SCIE, SSCI	10,649	21.4	Q1	3.34	85.90%
64	NATURE NEUROSCIENCE	NAT NEUROSCI	NATURE PORTFOLIO	1097-6256	1546-1726	NEUROSCIENCES	SCIE	69,800	21.3	Q1	5.88	25.53%
65	BLOOD	BLOOD	AMER SOC HEMATOLOGY	0006-4971	1528-0020	HEMATOLOGY	SCIE	168,113	21.1	Q1	3.58	26.01%
66	Journal of Thoracic Oncology	J THORAC ONCOL	ELSEVIER SCIENCE INC	1556-0864	1556-1380	RESPIRATORY SYSTEM / ONCOLOGY	SCIE	25,823	21.1	Q1	4.29	42.98%
67	MMWR-MORBIDITY AND MORTALITY WEEKLY REPORT	MMWR-MORBID MORTAL W	CENTERS DISEASE CONTROL & PREVENTION	0149-2195	1545-861X	PUBLIC, ENVIRONMENTAL & OCCUPATIONAL HEALTH	SCIE	33,597	21	Q1	9.04	69.31%
68	JAMA Neurology	JAMA NEUROL	AMER MEDICAL ASSOC	2168-6149	2168-6157	CLINICAL NEUROLOGY	SCIE	20,817	20.9	Q1	7.15	31.68%
69	Lancet Microbe	LANCET MICROBE	ELSEVIER	N/A	2666-5247	INFECTIOUS DISEASES	SCIE	4,533	20.9	Q1	4.47	71.00%
70	Cell Host & Microbe	CELL HOST MICROBE	CELL PRESS	1931-3128	1934-6069	VIROLOGY / PARASITOLOGY	SCIE	30,972	20.6	Q1	6.15	35.28%
71	ANNALS OF THE RHEUMATIC DISEASES	ANN RHEUM DIS	BMJ PUBLISHING GROUP	0003-4967	1468-2060	RHEUMATOLOGY	SCIE	52,712	20.3	Q1	5.10	44.88%
72	Cancer Communications	CANCER COMMUN	WILEY	N/A	2523-3548	ONCOLOGY	SCIE	5,020	20.1	Q1	3.08	65.32%
73	Lancet Global Health	LANCET GLOB HEALTH	ELSEVIER SCI LTD	2214-109X	2214-109X	PUBLIC, ENVIRONMENTAL & OCCUPATIONAL HEALTH	SCIE, SSCI	22,849	20	Q1	6.28	72.58%
74	Lancet Child & Adolescent Health	LANCET CHILD ADOLESC	ELSEVIER SCI LTD	2352-4642	2352-4642	PEDIATRICS	SCIE	7,477	19.9	Q1	10.04	17.65%
75	ANNALS OF INTERNAL MEDICINE	ANN INTERN MED	AMER COLL PHYSICIANS	0003-4819	1539-3704	MEDICINE, GENERAL & INTERNAL	SCIE	64,867	19.6	Q1	4.48	0.00%
76	AMERICAN JOURNAL OF RESPIRATORY AND CRITICAL CARE MEDICINE	AM J RESP CRIT CARE	AMER THORACIC SOC	1073-449X	1535-4970	CRITICAL CARE MEDICINE / RESPIRATORY SYSTEM	SCIE	67,314	19.3	Q1	4.11	25.74%
77	Kidney International Supplements	KIDNEY INT SUPPL	ELSEVIER SCIENCE INC	2157-1724	2157-1716	UROLOGY & NEPHROLOGY	SCIE	3,051	19.3	Q1	4.14	0.00%
78	PHARMACOLOGICAL REVIEWS	PHARMACOL REV	AMER SOC PHARMACOLOGY EXPERIMENTAL THERAPEUTICS	0031-6997	1521-0081	PHARMACOLOGY & PHARMACY	SCIE	12,607	19.3	Q1	2.90	44.95%
79	Nature Metabolism	NAT METAB	NATURE PORTFOLIO	N/A	2522-5812	ENDOCRINOLOGY & METABOLISM	SCIE	9,545	19.2	Q1	4.69	25.82%
80	PROGRESS IN RETINAL AND EYE RESEARCH	PROG RETIN EYE RES	PERGAMON-ELSEVIER SCIENCE LTD	1350-9462	1873-1635	OPHTHALMOLOGY	SCIE	12,031	18.7	Q1	4.46	31.55%
81	Psychological Science in the Public Interest	PSYCHOL SCI PUBL INT	SAGE PUBLICATIONS LTD	1529-1006	1539-6053	PSYCHOLOGY, MULTIDISCIPLINARY	SSCI	2,770	18.2	Q1	7.27	28.57%
82	Science Immunology	SCI IMMUNOL	AMER ASSOC ADVANCEMENT SCIENCE	2470-9468	2470-9468	IMMUNOLOGY	SCIE	12,438	17.8	Q1	4.20	12.11%
83	Annual Review of Clinical Psychology	ANNU REV CLIN PSYCHO	ANNUAL REVIEWS	1548-5943	1548-5951	PSYCHOLOGY, CLINICAL / PSYCHOLOGY	SSCI	9,237	17.8	Q1	6.37	26.56%
84	PERIODONTOLOGY 2000	PERIODONTOL 2000	WILEY	0906-6713	1600-0757	DENTISTRY, ORAL SURGERY & MEDICINE	SCIE	9,590	17.5	Q1	4.30	54.27%
85	PSYCHOLOGICAL BULLETIN	PSYCHOL BULL	AMER PSYCHOLOGICAL ASSOC	0033-2909	1939-1455	PSYCHOLOGY, MULTIDISCIPLINARY / PSYCHOLOGY	SSCI	57,108	17.3	Q1	4.83	13.27%
86	Nature Aging	NATURE AGING	SPRINGERNATURE	N/A	2662-8465	GERIATRICS & GERONTOLOGY / NEUROSCIENCES	SCIE	3,207	17	Q1	3.41	30.15%
87	AMERICAN JOURNAL OF BIOETHICS	AM J BIOETHICS	ROUTLEDGE JOURNALS, TAYLOR & FRANCIS LTD	1526-5161	1536-0075	SOCIAL SCIENCES, BIOMEDICAL / MEDICAL ETHICS	SSCI	3,420	17	Q1	4.03	31.17%
88	EUROPEAN RESPIRATORY JOURNAL	EUR RESPIR J	EUROPEAN RESPIRATORY SOC JOURNALS LTD	0903-1936	1399-3003	RESPIRATORY SYSTEM	SCIE	54,360	17	Q1	3.76	46.17%
89	EUROPEAN JOURNAL OF HEART FAILURE	EUR J HEART FAIL	WILEY	1388-9842	1879-0844	CARDIAC & CARDIOVASCULAR SYSTEMS	SCIE	21,451	16.9	Q1	3.77	48.75%
90	Nature Reviews Psychology	NAT REV PSYCHOL	SPRINGERNATURE	N/A	2731-0574	PSYCHOLOGY, MULTIDISCIPLINARY	ESCI	1,031	16.8	Q1	4.09	0.00%
91	TRENDS IN ECOLOGY & EVOLUTION	TRENDS ECOL EVOL	CELL PRESS	0169-5347	1872-8383	GENETICS & HEREDITY	SCIE	39,058	16.7	Q1	1.99	33.60%
92	TRENDS IN COGNITIVE SCIENCES	TRENDS COGN SCI	CELL PRESS	1364-6613	1879-307X	PSYCHOLOGY, EXPERIMENTAL / NEUROSCIENCES	SSCI	32,760	16.7	Q1	2.07	24.40%
93	Military Medical Research	MILITARY MED RES	BMC	2095-7467	2054-9369	MEDICINE, GENERAL & INTERNAL	SCIE	4,376	16.7	Q1	2.76	100.00%
94	BEHAVIORAL AND BRAIN SCIENCES	BEHAV BRAIN SCI	CAMBRIDGE UNIV PRESS	0140-525X	1469-1825	PSYCHOLOGY, BIOLOGICAL / NEUROSCIENCES	SSCI	11,521	16.6	Q1	5.52	0.00%
95	CIRCULATION RESEARCH	CIRC RES	LIPPINCOTT WILLIAMS & WILKINS	0009-7330	1524-4571	CARDIAC & CARDIOVASCULAR SYSTEMS / HEMATOLOGY / PERIPHERAL VASCULAR DISEASE	SCIE	62,744	16.5	Q1	4.22	18.57%
96	NEURO-ONCOLOGY	NEURO-ONCOLOGY	OXFORD UNIV PRESS INC	1522-8517	1523-5866	CLINICAL NEUROLOGY / ONCOLOGY	SCIE	23,243	16.4	Q1	3.38	31.96%
97	PSYCHOTHERAPY AND PSYCHOSOMATICS	PSYCHOTHER PSYCHOSOM	KARGER	0033-3190	1423-0348	PSYCHIATRY / PSYCHOLOGY	SCIE, SSCI	6,006	16.3	Q1	3.87	47.22%
98	JOURNAL OF THE ROYAL SOCIETY OF MEDICINE	J ROY SOC MED	SAGE PUBLICATIONS LTD	0141-0768	1758-1095	MEDICINE, GENERAL & INTERNAL	SCIE	5,120	16.3	Q1	2.02	56.72%
99	JAMA Surgery	JAMA SURG	AMER MEDICAL ASSOC	2168-6254	2168-6262	SURGERY	SCIE	17,108	15.9	Q1	5.94	10.30%
100	Annual Review of Physiology	ANNU REV PHYSIOL	ANNUAL REVIEWS	0066-4278	1545-1585	PHYSIOLOGY	SCIE	11,459	15.8	Q1	2.92	30.56%
101	DRUG RESISTANCE UPDATES	DRUG RESIST UPDATE	CHURCHILL LIVINGSTONE	1368-7646	1532-2084	PHARMACOLOGY & PHARMACY	SCIE	4,915	15.8	Q1	2.60	36.92%
102	Science Translational Medicine	SCI TRANSL MED	AMER ASSOC ADVANCEMENT SCIENCE	1946-6234	1946-6242	MEDICINE, RESEARCH & EXPERIMENTAL	SCIE	50,901	15.8	Q1	3.50	6.67%
103	Advances in Methods and Practices in Psychological Science	ADV METH PRACT PSYCH	SAGE PUBLICATIONS INC	2515-2459	2515-2467	PSYCHOLOGY, MULTIDISCIPLINARY / PSYCHOLOGY	SSCI	2,921	15.6	Q1	4.38	94.19%
104	Lancet Haematology	LANCET HAEMATOL	ELSEVIER SCI LTD	2352-3026	N/A	HEMATOLOGY	SCIE	7,014	15.4	Q1	3.89	7.98%
105	ADVANCED DRUG DELIVERY REVIEWS	ADV DRUG DELIVER REV	ELSEVIER	0169-409X	1872-8294	PHARMACOLOGY & PHARMACY	SCIE	47,379	15.2	Q1	2.33	19.71%
106	AMERICAN JOURNAL OF PSYCHIATRY	AM J PSYCHIAT	AMER PSYCHIATRIC PUBLISHING, INC	0002-953X	1535-7228	PSYCHIATRY	SCIE, SSCI	38,192	15.1	Q1	3.77	0.00%
107	Molecular Neurodegeneration	MOL NEURODEGENER	BMC	N/A	1750-1326	NEUROSCIENCES	SCIE	9,806	15.1	Q1	3.13	100.00%
108	Annual Review of Medicine	ANNU REV MED	ANNUAL REVIEWS	0066-4219	1545-326X	MEDICINE, RESEARCH & EXPERIMENTAL	SCIE	7,385	15.1	Q1	2.27	33.01%
109	Lancet Rheumatology	LANCET RHEUMATOL	ELSEVIER	2665-9913	2665-9913	RHEUMATOLOGY	SCIE	3,211	15	Q1	4.58	21.91%
110	DIABETES CARE	DIABETES CARE	AMER DIABETES ASSOC	0149-5992	1935-5548	ENDOCRINOLOGY & METABOLISM	SCIE	75,556	14.8	Q1	3.85	1.20%
111	KIDNEY INTERNATIONAL	KIDNEY INT	ELSEVIER SCIENCE INC	0085-2538	1523-1755	UROLOGY & NEPHROLOGY	SCIE	47,302	14.8	Q1	4.79	42.49%
112	HUMAN REPRODUCTION UPDATE	HUM REPROD UPDATE	OXFORD UNIV PRESS	1355-4786	1460-2369	REPRODUCTIVE BIOLOGY / OBSTETRICS & GYNECOLOGY	SCIE	13,204	14.8	Q1	3.62	33.83%
113	Acta Pharmaceutica Sinica B	ACTA PHARM SIN B	INST MATERIA MEDICA, CHINESE ACAD MEDICAL SCIENCES	2211-3835	2211-3843	PHARMACOLOGY & PHARMACY	SCIE	16,225	14.8	Q1	3.61	98.22%
114	Journal of the National Comprehensive Cancer Network	J NATL COMPR CANC NE	HARBORSIDE PRESS	1540-1405	1540-1413	ONCOLOGY	SCIE	13,198	14.8	Q1	2.83	0.00%
115	JAMA Cardiology	JAMA CARDIOL	AMER MEDICAL ASSOC	2380-6583	2380-6591	CARDIAC & CARDIOVASCULAR SYSTEMS	SCIE	13,205	14.7	Q1	5.54	13.86%
116	Neuron	NEURON	CELL PRESS	0896-6273	1097-4199	NEUROSCIENCES	SCIE	99,462	14.7	Q1	3.71	37.06%
117	TRENDS IN NEUROSCIENCES	TRENDS NEUROSCI	CELL PRESS	0166-2236	1878-108X	NEUROSCIENCES	SCIE	21,076	14.6	Q1	2.05	31.31%
118	JOURNAL OF INFECTION	J INFECTION	W B SAUNDERS CO LTD	0163-4453	1532-2742	INFECTIOUS DISEASES	SCIE	13,935	14.3	Q1	2.80	34.83%
119	Annual Review of Organizational Psychology and Organizational Behavior	ANNU REV ORGAN PSYCH	ANNUAL REVIEWS	2327-0608	2327-0616	PSYCHOLOGY, APPLIED	SSCI	4,929	14.3	Q1	4.09	36.73%
120	Trends in Cancer	TRENDS CANCER	CELL PRESS	2405-8025	2405-8033	ONCOLOGY	SCIE	7,958	14.3	Q1	2.14	24.07%
121	Clinical and Molecular Hepatology	CLIN MOL HEPATOL	KOREAN ASSOC STUDY LIVER	2287-2728	2287-285X	GASTROENTEROLOGY & HEPATOLOGY	SCIE	3,344	14	Q1	2.25	99.41%
122	PROGRESS IN LIPID RESEARCH	PROG LIPID RES	PERGAMON-ELSEVIER SCIENCE LTD	0163-7827	1873-2194	NUTRITION & DIETETICS	SCIE	7,503	14	Q1	1.66	36.08%
123	TRENDS IN PHARMACOLOGICAL SCIENCES	TRENDS PHARMACOL SCI	CELL PRESS	0165-6147	1873-3735	PHARMACOLOGY & PHARMACY	SCIE	14,649	13.9	Q1	1.99	25.74%
124	TRENDS IN GENETICS	TRENDS GENET	CELL PRESS	0168-9525	1362-4555	GENETICS & HEREDITY	SCIE	13,739	13.7	Q1	1.74	32.20%
125	CLINICAL PSYCHOLOGY REVIEW	CLIN PSYCHOL REV	PERGAMON-ELSEVIER SCIENCE LTD	0272-7358	1873-7811	PSYCHOLOGY, CLINICAL	SSCI	22,186	13.7	Q1	2.19	24.77%
126	JACC: CardioOncology	JACC-CARDIOONCOL	ELSEVIER	2666-0873	2666-0873	CARDIAC & CARDIOVASCULAR SYSTEMS / ONCOLOGY	SCIE	1,975	13.6	Q1	2.22	89.47%
127	Lancet Regional Health-Europe	LANCET REG HEALTH-EU	ELSEVIER	2666-7762	2666-7762	PUBLIC, ENVIRONMENTAL & OCCUPATIONAL HEALTH	SCIE, SSCI	4,178	13.6	Q1	5.55	89.09%
128	Lancet Healthy Longevity	LANCET HEALTH LONGEV	ELSEVIER	2666-7568	2666-7568	GERIATRICS & GERONTOLOGY	ESCI	2,102	13.4	Q1	3.16	74.60%
129	JOURNAL OF CLINICAL INVESTIGATION	J CLIN INVEST	AMER SOC CLINICAL INVESTIGATION INC	0021-9738	1558-8238	MEDICINE, RESEARCH & EXPERIMENTAL	SCIE	116,347	13.3	Q1	3.45	64.39%
130	OPHTHALMOLOGY	OPHTHALMOLOGY	ELSEVIER SCIENCE INC	0161-6420	1549-4713	OPHTHALMOLOGY	SCIE	44,132	13.2	Q1	5.16	22.27%
131	Alzheimers & Dementia	ALZHEIMERS DEMENT	WILEY	1552-5260	1552-5279	CLINICAL NEUROLOGY	SCIE	29,016	13.1	Q1	3.55	57.34%
132	TRENDS IN IMMUNOLOGY	TRENDS IMMUNOL	CELL PRESS	1471-4906	1471-4981	IMMUNOLOGY	SCIE	16,463	13.1	Q1	1.38	26.29%
133	HEPATOLOGY	HEPATOLOGY	LIPPINCOTT WILLIAMS & WILKINS	0270-9139	1527-3350	GASTROENTEROLOGY & HEPATOLOGY	SCIE	74,980	13	Q1	3.18	20.34%
134	DRUGS	DRUGS	ADIS INT LTD	0012-6667	1179-1950	PHARMACOLOGY & PHARMACY	SCIE	19,948	13	Q1	3.00	29.20%
135	Blood Cancer Journal	BLOOD CANCER J	SPRINGERNATURE	2044-5385	2044-5385	HEMATOLOGY / ONCOLOGY	SCIE	6,925	12.9	Q1	2.12	99.68%
136	CANADIAN MEDICAL ASSOCIATION JOURNAL	CAN MED ASSOC J	CMA-CANADIAN MEDICAL ASSOC	0820-3946	1488-2329	MEDICINE, GENERAL & INTERNAL	SCIE	18,293	12.9	Q1	2.72	96.05%
137	JACC-Cardiovascular Imaging	JACC-CARDIOVASC IMAG	ELSEVIER SCIENCE INC	1936-878X	1876-7591	CARDIAC & CARDIOVASCULAR SYSTEMS / RADIOLOGY, NUCLEAR MEDICINE & MEDICAL IMAGING	SCIE	16,407	12.8	Q1	3.43	21.73%
138	JOURNAL OF THE AMERICAN ACADEMY OF DERMATOLOGY	J AM ACAD DERMATOL	MOSBY-ELSEVIER	0190-9622	1097-6787	DERMATOLOGY	SCIE	36,705	12.8	Q1	3.65	13.93%
139	JOURNAL OF EXPERIMENTAL MEDICINE	J EXP MED	ROCKEFELLER UNIV PRESS	0022-1007	1540-9538	IMMUNOLOGY / MEDICINE, RESEARCH & EXPERIMENTAL	SCIE	63,869	12.8	Q1	2.93	99.52%
140	Lancet HIV	LANCET HIV	ELSEVIER INC	2352-3018	2352-3018	IMMUNOLOGY / INFECTIOUS DISEASES	SCIE	5,604	12.8	Q1	2.41	22.50%
141	LEUKEMIA	LEUKEMIA	SPRINGERNATURE	0887-6924	1476-5551	HEMATOLOGY / ONCOLOGY	SCIE	31,588	12.8	Q1	2.15	54.72%
142	Med	MED-CAMBRIDGE	CELL PRESS	2666-6340	2666-6340	MEDICINE, RESEARCH & EXPERIMENTAL	ESCI	1,675	12.8	Q1	3.85	37.82%
143	TRENDS IN MOLECULAR MEDICINE	TRENDS MOL MED	CELL PRESS	1471-4914	1471-499X	MEDICINE, RESEARCH & EXPERIMENTAL	SCIE	13,332	12.8	Q1	1.43	23.85%
144	ALLERGY	ALLERGY	WILEY	0105-4538	1398-9995	ALLERGY / IMMUNOLOGY	SCIE	26,196	12.6	Q1	2.14	49.51%
145	Annual Review of Nutrition	ANNU REV NUTR	ANNUAL REVIEWS	0199-9885	1545-4312	NUTRITION & DIETETICS	SCIE	6,105	12.6	Q1	1.29	26.79%
146	AGEING RESEARCH REVIEWS	AGEING RES REV	ELSEVIER IRELAND LTD	1568-1637	1872-9649	GERIATRICS & GERONTOLOGY	SCIE	17,162	12.5	Q1	1.56	27.59%
147	International Journal of Surgery	INT J SURG	LIPPINCOTT WILLIAMS & WILKINS	1743-9191	1743-9159	SURGERY	SCIE	17,905	12.5	Q1	4.45	65.15%
148	Analytic Methods in Accident Research	ANAL METHODS ACCID R	ELSEVIER	2213-6657	2213-6665	PUBLIC, ENVIRONMENTAL & OCCUPATIONAL HEALTH	SSCI	2,509	12.5	Q1	3.33	11.70%
149	CANCER RESEARCH	CANCER RES	AMER ASSOC CANCER RESEARCH	0008-5472	1538-7445	ONCOLOGY	SCIE	123,003	12.5	Q1	1.99	27.33%
150	AMERICAN PSYCHOLOGIST	AM PSYCHOL	AMER PSYCHOLOGICAL ASSOC	0003-066X	1935-990X	PSYCHOLOGY, MULTIDISCIPLINARY	SSCI	34,836	12.4	Q1	5.16	17.28%
151	Theranostics	THERANOSTICS	IVYSPRING INT PUBL	1838-7640	1838-7640	MEDICINE, RESEARCH & EXPERIMENTAL	SCIE	41,385	12.4	Q1	2.63	98.97%
152	npj Digital Medicine	NPJ DIGIT MED	NATURE PORTFOLIO	2398-6352	2398-6352	MEDICAL INFORMATICS	SCIE	9,911	12.4	Q1	3.43	99.43%
153	Gut Microbes	GUT MICROBES	TAYLOR & FRANCIS INC	1949-0976	1949-0984	GASTROENTEROLOGY & HEPATOLOGY	SCIE	14,123	12.2	Q1	2.34	98.92%
154	MOLECULAR THERAPY	MOL THER	CELL PRESS	1525-0016	1525-0024	GENETICS & HEREDITY / MEDICINE, RESEARCH & EXPERIMENTAL	SCIE	27,562	12.1	Q1	2.88	92.29%
155	Nature Reviews Urology	NAT REV UROL	NATURE PORTFOLIO	1759-4812	1759-4820	UROLOGY & NEPHROLOGY	SCIE	6,393	12.1	Q1	2.99	4.41%
156	RADIOLOGY	RADIOLOGY	RADIOLOGICAL SOC NORTH AMERICA (RSNA)	0033-8419	N/A	RADIOLOGY, NUCLEAR MEDICINE & MEDICAL IMAGING	SCIE	59,780	12.1	Q1	5.35	1.19%
157	SEMINARS IN CANCER BIOLOGY	SEMIN CANCER BIOL	ACADEMIC PRESS LTD- ELSEVIER SCIENCE LTD	1044-579X	1096-3650	ONCOLOGY	SCIE	17,821	12.1	Q1	3.32	19.17%
158	Annual Review of Neuroscience	ANNU REV NEUROSCI	ANNUAL REVIEWS	0147-006X	1545-4126	NEUROSCIENCES	SCIE	13,158	12.1	Q1	1.88	33.33%
159	PHARMACOLOGY & THERAPEUTICS	PHARMACOL THERAPEUT	PERGAMON-ELSEVIER SCIENCE LTD	0163-7258	1879-016X	PHARMACOLOGY & PHARMACY	SCIE	23,318	12	Q1	1.93	18.98%
160	BRAIN	BRAIN	OXFORD UNIV PRESS	0006-8950	1460-2156	CLINICAL NEUROLOGY / NEUROSCIENCES	SCIE	60,948	11.9	Q1	3.35	51.96%
161	HemaSphere	HEMASPHERE	WILEY	N/A	2572-9241	HEMATOLOGY	SCIE	2,297	11.9	Q1	1.04	93.58%
162	JACC-Cardiovascular Interventions	JACC-CARDIOVASC INTE	ELSEVIER SCIENCE INC	1936-8798	1876-7605	CARDIAC & CARDIOVASCULAR SYSTEMS	SCIE	17,071	11.7	Q1	2.78	15.93%
163	Blood Cancer Discovery	BLOOD CANCER DISCOV	AMER ASSOC CANCER RESEARCH	2643-3230	2643-3249	HEMATOLOGY / ONCOLOGY	ESCI	1,056	11.7	Q1	2.61	33.70%
164	Qualitative Psychology	QUAL PSYCHOL	AMER PSYCHOLOGICAL ASSOC	2326-3601	2326-3598	PSYCHOLOGY, MULTIDISCIPLINARY	ESCI	1,639	11.7	Q1	3.85	3.33%
165	Cell Reports Medicine	CELL REP MED	CELL PRESS	2666-3791	2666-3791	MEDICINE, RESEARCH & EXPERIMENTAL	SCIE	5,610	11.7	Q1	2.56	92.80%
166	Clinical Gastroenterology and Hepatology	CLIN GASTROENTEROL H	ELSEVIER SCIENCE INC	1542-3565	1542-7714	GASTROENTEROLOGY & HEPATOLOGY	SCIE	28,544	11.6	Q1	2.78	21.48%
167	Liver Cancer	LIVER CANCER	KARGER	2235-1795	1664-5553	GASTROENTEROLOGY & HEPATOLOGY / ONCOLOGY	SCIE	3,158	11.6	Q1	2.27	100.00%
168	JAMA Dermatology	JAMA DERMATOL	AMER MEDICAL ASSOC	2168-6068	2168-6084	DERMATOLOGY	SCIE	9,990	11.5	Q1	3.79	11.55%
169	ENDOSCOPY	ENDOSCOPY	GEORG THIEME VERLAG KG	0013-726X	1438-8812	GASTROENTEROLOGY & HEPATOLOGY / SURGERY	SCIE	13,895	11.5	Q1	3.12	14.93%
170	GENOMICS PROTEOMICS & BIOINFORMATICS	GENOM PROTEOM BIOINF	ELSEVIER	1672-0229	2210-3244	GENETICS & HEREDITY	SCIE	5,439	11.5	Q1	1.70	94.37%
171	Industrial and Organizational Psychology-Perspectives on Science and Practice	IND ORGAN PSYCHOL-US	CAMBRIDGE UNIV PRESS	1754-9426	1754-9434	PSYCHOLOGY, APPLIED	SSCI	1,864	11.5	Q1	3.06	30.77%
172	JOURNAL OF ALLERGY AND CLINICAL IMMUNOLOGY	J ALLERGY CLIN IMMUN	MOSBY-ELSEVIER	0091-6749	1097-6825	ALLERGY / IMMUNOLOGY	SCIE	58,012	11.4	Q1	2.63	27.44%
173	TRENDS IN ENDOCRINOLOGY AND METABOLISM	TRENDS ENDOCRIN MET	CELL PRESS	1043-2760	1879-3061	ENDOCRINOLOGY & METABOLISM	SCIE	12,135	11.4	Q1	1.57	19.79%
174	Arthritis & Rheumatology	ARTHRITIS RHEUMATOL	WILEY	2326-5191	2326-5205	RHEUMATOLOGY	SCIE	19,427	11.4	Q1	3.34	30.98%
175	JOURNAL OF EXPERIMENTAL & CLINICAL CANCER RESEARCH	J EXP CLIN CANC RES	BMC	N/A	1756-9966	ONCOLOGY	SCIE	24,726	11.4	Q1	2.35	99.78%
176	ENDOCRINE PATHOLOGY	ENDOCR PATHOL	HUMANA PRESS INC	1046-3976	1559-0097	ENDOCRINOLOGY & METABOLISM / PATHOLOGY	SCIE	2,232	11.3	Q1	3.04	31.30%
177	SLEEP MEDICINE REVIEWS	SLEEP MED REV	W B SAUNDERS CO LTD	1087-0792	1532-2955	CLINICAL NEUROLOGY / NEUROSCIENCES	SCIE	13,520	11.2	Q1	1.79	24.14%
178	Annual Review of Pharmacology and Toxicology	ANNU REV PHARMACOL	ANNUAL REVIEWS	0362-1642	1545-4304	PHARMACOLOGY & PHARMACY	SCIE	8,216	11.2	Q1	2.12	32.67%
179	Cell Genomics	CELL GENOM	ELSEVIER	2666-979X	2666-979X	GENETICS & HEREDITY	ESCI	1,231	11.1	Q1	2.37	92.42%
180	BRITISH JOURNAL OF DERMATOLOGY	BRIT J DERMATOL	OXFORD UNIV PRESS	0007-0963	1365-2133	DERMATOLOGY	SCIE	30,843	11	Q1	3.59	41.67%
181	MOLECULAR BIOLOGY AND EVOLUTION	MOL BIOL EVOL	OXFORD UNIV PRESS	0737-4038	1537-1719	GENETICS & HEREDITY	SCIE	62,437	11	Q1	2.47	95.42%
182	METABOLISM-CLINICAL AND EXPERIMENTAL	METABOLISM	W B SAUNDERS CO-ELSEVIER INC	0026-0495	1532-8600	ENDOCRINOLOGY & METABOLISM	SCIE	19,452	10.9	Q1	2.19	20.68%
183	CLINICAL MICROBIOLOGY AND INFECTION	CLIN MICROBIOL INFEC	ELSEVIER SCI LTD	1198-743X	1469-0691	INFECTIOUS DISEASES	SCIE	27,312	10.9	Q1	2.56	36.38%
184	MEDICINAL RESEARCH REVIEWS	MED RES REV	WILEY	0198-6325	1098-1128	PHARMACOLOGY & PHARMACY	SCIE	8,635	10.9	Q1	1.65	17.93%
185	International Journal of Oral Science	INT J ORAL SCI	SPRINGERNATURE	1674-2818	2049-3169	DENTISTRY, ORAL SURGERY & MEDICINE	SCIE	3,639	10.8	Q1	5.59	100.00%
186	THORAX	THORAX	BMJ PUBLISHING GROUP	0040-6376	1468-3296	RESPIRATORY SYSTEM	SCIE	23,261	10.8	Q1	2.09	41.79%
187	Translational Neurodegeneration	TRANSL NEURODEGENER	BMC	2047-9158	2047-9158	NEUROSCIENCES	SCIE	3,460	10.8	Q1	2.19	100.00%
188	MEDICAL IMAGE ANALYSIS	MED IMAGE ANAL	ELSEVIER	1361-8415	1361-8423	RADIOLOGY, NUCLEAR MEDICINE & MEDICAL IMAGING	SCIE	20,821	10.7	Q1	2.47	28.44%
189	Asian Journal of Pharmaceutical Sciences	ASIAN J PHARM SCI	SHENYANG PHARMACEUTICAL UNIV	1818-0876	1818-0876	PHARMACOLOGY & PHARMACY	SCIE	4,320	10.7	Q1	2.14	95.51%
190	MedComm	MEDCOMM	WILEY	N/A	2688-2663	MEDICINE, RESEARCH & EXPERIMENTAL	ESCI	1,737	10.7	Q1	1.67	81.39%
191	International Journal of Transgender Health	INT J TRANSGEND HEAL	TAYLOR & FRANCIS INC	2689-5269	2689-5277	SOCIAL SCIENCES, BIOMEDICAL / PUBLIC, ENVIRONMENTAL & OCCUPATIONAL HEALTH / PSYCHOLOGY, CLINICAL	SSCI	1,261	10.5	Q1	2.56	34.09%
192	Perspectives on Psychological Science	PERSPECT PSYCHOL SCI	SAGE PUBLICATIONS LTD	1745-6916	1745-6924	PSYCHOLOGY, MULTIDISCIPLINARY	SSCI	16,431	10.5	Q1	3.69	30.35%
193	JOURNAL OF CONTROLLED RELEASE	J CONTROL RELEASE	ELSEVIER	0168-3659	1873-4995	PHARMACOLOGY & PHARMACY	SCIE	66,131	10.5	Q1	2.10	15.42%
194	JAMA Network Open	JAMA NETW OPEN	AMER MEDICAL ASSOC	2574-3805	2574-3805	MEDICINE, GENERAL & INTERNAL	SCIE	58,173	10.5	Q1	2.78	99.93%
195	PLOS MEDICINE	PLOS MED	PUBLIC LIBRARY SCIENCE	1549-1277	1549-1676	MEDICINE, GENERAL & INTERNAL	SCIE	42,386	10.5	Q1	2.57	99.53%
196	CARDIOVASCULAR RESEARCH	CARDIOVASC RES	OXFORD UNIV PRESS	0008-6363	1755-3245	CARDIAC & CARDIOVASCULAR SYSTEMS	SCIE	26,713	10.4	Q1	2.62	38.25%
197	Genome Medicine	GENOME MED	BMC	1756-994X	1756-994X	GENETICS & HEREDITY	SCIE	12,043	10.4	Q1	2.99	100.00%
198	Pulmonology	PULMONOLOGY	ELSEVIER	2531-0437	2531-0437	RESPIRATORY SYSTEM	SCIE	1,384	10.4	Q1	2.11	97.46%
199	CLINICAL CANCER RESEARCH	CLIN CANCER RES	AMER ASSOC CANCER RESEARCH	1078-0432	1557-3265	ONCOLOGY	SCIE	93,702	10.4	Q1	2.52	30.65%
200	JACC-Heart Failure	JACC-HEART FAIL	ELSEVIER SCI LTD	2213-1779	2213-1787	CARDIAC & CARDIOVASCULAR SYSTEMS	SCIE	8,060	10.3	Q1	3.03	27.60%
201	Journal for ImmunoTherapy of Cancer	J IMMUNOTHER CANCER	BMJ PUBLISHING GROUP	N/A	2051-1426	IMMUNOLOGY / ONCOLOGY	SCIE	26,771	10.3	Q1	2.02	98.98%
202	JOURNAL OF THE AMERICAN SOCIETY OF NEPHROLOGY	J AM SOC NEPHROL	AMER SOC NEPHROLOGY	1046-6673	1533-3450	UROLOGY & NEPHROLOGY	SCIE	40,657	10.3	Q1	4.18	5.62%
203	GENOME BIOLOGY	GENOME BIOL	BMC	1474-760X	1474-760X	GENETICS & HEREDITY	SCIE	67,310	10.1	Q1	2.78	99.41%
204	AMERICAN JOURNAL OF HEMATOLOGY	AM J HEMATOL	WILEY	0361-8609	1096-8652	HEMATOLOGY	SCIE	15,830	10.1	Q1	1.84	28.92%
205	ENVIRONMENTAL HEALTH PERSPECTIVES	ENVIRON HEALTH PERSP	US DEPT HEALTH HUMAN SCIENCES PUBLIC HEALTH SCIENCE	0091-6765	1552-9924	PUBLIC, ENVIRONMENTAL & OCCUPATIONAL HEALTH	SCIE	39,218	10.1	Q1	2.41	89.64%
206	European Review of Social Psychology	EUR REV SOC PSYCHOL	ROUTLEDGE JOURNALS, TAYLOR & FRANCIS LTD	1046-3283	1479-277X	PSYCHOLOGY, SOCIAL	SSCI	2,614	10.1	Q1	2.39	57.14%
207	Eurosurveillance	EUROSURVEILLANCE	EUR CENTRE DIS PREVENTION & CONTROL	1025-496X	1560-7917	INFECTIOUS DISEASES	SCIE	13,067	10	Q1	3.83	95.85%
208	CLINICAL NUCLEAR MEDICINE	CLIN NUCL MED	LIPPINCOTT WILLIAMS & WILKINS	0363-9762	1536-0229	RADIOLOGY, NUCLEAR MEDICINE & MEDICAL IMAGING	SCIE	6,483	10	Q1	1.16	16.86%
209	JNCI-Journal of the National Cancer Institute	JNCI-J NATL CANCER I	OXFORD UNIV PRESS INC	0027-8874	1460-2105	ONCOLOGY	SCIE	34,503	10	Q1	2.18	32.86%
210	Autism in Adulthood	AUTISM ADULTHOOD	MARY ANN LIEBERT, INC	2573-9581	2573-959X	REHABILITATION	ESCI	1,241	9.9	Q1	2.97	9.77%
211	BMJ Evidence-Based Medicine	BMJ EVID-BASED MED	BMJ PUBLISHING GROUP	2515-446X	2515-4478	MEDICINE, GENERAL & INTERNAL	SCIE	1,758	9.8	Q1	1.27	39.55%
212	Journal of Physiotherapy	J PHYSIOTHER	AUSTRALIAN PHYSIOTHERAPY ASSOC	1836-9553	1836-9561	REHABILITATION / ORTHOPEDICS	SCIE	2,922	9.7	Q1	3.04	97.30%
213	Radiologia Medica	RADIOL MED	SPRINGER-VERLAG ITALIA SRL	0033-8362	1826-6983	RADIOLOGY, NUCLEAR MEDICINE & MEDICAL IMAGING	SCIE	5,683	9.7	Q1	2.41	38.82%
214	AMERICAN JOURNAL OF PUBLIC HEALTH	AM J PUBLIC HEALTH	AMER PUBLIC HEALTH ASSOC INC	0090-0036	1541-0048	PUBLIC, ENVIRONMENTAL & OCCUPATIONAL HEALTH	SCIE, SSCI	43,414	9.7	Q1	1.91	0.00%
215	BIOCHIMICA ET BIOPHYSICA ACTA-REVIEWS ON CANCER	BBA-REV CANCER	ELSEVIER	0304-419X	1879-2561	ONCOLOGY	SCIE	9,800	9.7	Q1	1.32	17.86%
216	EBioMedicine	EBIOMEDICINE	ELSEVIER	2352-3964	2352-3964	MEDICINE, RESEARCH & EXPERIMENTAL	SCIE	26,914	9.7	Q1	2.48	76.44%
217	JAMA Health Forum	JAMA-HEALTH FORUM	AMER MEDICAL ASSOC	2689-0186	2689-0186	PUBLIC, ENVIRONMENTAL & OCCUPATIONAL HEALTH	ESCI	2,226	9.6	Q1	1.80	99.64%
218	MOLECULAR PSYCHIATRY	MOL PSYCHIATR	SPRINGERNATURE	1359-4184	1476-5578	PSYCHIATRY / NEUROSCIENCES	SCIE	34,268	9.6	Q1	2.26	51.53%
219	Biological Psychiatry	BIOL PSYCHIAT	ELSEVIER SCIENCE INC	0006-3223	1873-2402	PSYCHIATRY / NEUROSCIENCES	SCIE	40,100	9.6	Q1	2.25	25.23%
220	CANCER TREATMENT REVIEWS	CANCER TREAT REV	ELSEVIER SCI LTD	0305-7372	1532-1967	ONCOLOGY	SCIE	12,168	9.6	Q1	1.49	36.39%
221	EClinicalMedicine	ECLINICALMEDICINE	ELSEVIER	N/A	2589-5370	MEDICINE, GENERAL & INTERNAL	SCIE	13,954	9.6	Q1	2.60	76.99%
222	CHEST	CHEST	ELSEVIER	0012-3692	1931-3543	CRITICAL CARE MEDICINE / RESPIRATORY SYSTEM	SCIE	51,459	9.5	Q1	2.07	15.95%
223	JHEP Reports	JHEP REP	ELSEVIER	N/A	2589-5559	GASTROENTEROLOGY & HEPATOLOGY	SCIE	3,525	9.5	Q1	2.01	79.77%
224	Current Obesity Reports	CURR OBES REP	SPRINGER	2162-4968	2162-4968	ENDOCRINOLOGY & METABOLISM / NUTRITION & DIETETICS	SCIE	3,471	9.5	Q1	1.94	41.07%
225	Biomarker Research	BIOMARK RES	BMC	N/A	2050-7771	ONCOLOGY / MEDICINE, RESEARCH & EXPERIMENTAL	SCIE	3,399	9.5	Q1	1.55	100.00%
226	EXPERIMENTAL AND MOLECULAR MEDICINE	EXP MOL MED	SPRINGERNATURE	1226-3613	2092-6413	MEDICINE, RESEARCH & EXPERIMENTAL	SCIE	15,139	9.5	Q1	1.71	99.82%
227	Nature Cardiovascular Research	NAT CARDIOVASC RES	SPRINGERNATURE	N/A	2731-0590	CARDIAC & CARDIOVASCULAR SYSTEMS	ESCI	916	9.4	Q1	2.76	40.94%
228	Journal of Cachexia Sarcopenia and Muscle	J CACHEXIA SARCOPENI	WILEY	2190-5991	2190-6009	GERIATRICS & GERONTOLOGY / MEDICINE, GENERAL & INTERNAL	SCIE	10,870	9.4	Q1	2.11	72.06%
229	Experimental Hematology & Oncology	EXP HEMATOL ONCOL	BMC	N/A	2162-3619	HEMATOLOGY / ONCOLOGY	SCIE	2,300	9.4	Q1	1.60	100.00%
230	AMERICAN JOURNAL OF KIDNEY DISEASES	AM J KIDNEY DIS	W B SAUNDERS CO-ELSEVIER INC	0272-6386	1523-6838	UROLOGY & NEPHROLOGY	SCIE	24,759	9.4	Q1	3.50	19.18%
231	JOURNAL OF APPLIED PSYCHOLOGY	J APPL PSYCHOL	AMER PSYCHOLOGICAL ASSOC	0021-9010	1939-1854	PSYCHOLOGY, APPLIED	SSCI	51,850	9.4	Q1	2.65	3.83%
232	ANESTHESIOLOGY	ANESTHESIOLOGY	LIPPINCOTT WILLIAMS & WILKINS	0003-3022	1528-1175	ANESTHESIOLOGY	SCIE	29,205	9.3	Q1	3.43	3.95%
233	ACTA NEUROPATHOLOGICA	ACTA NEUROPATHOL	SPRINGER	0001-6322	1432-0533	CLINICAL NEUROLOGY / PATHOLOGY / NEUROSCIENCES	SCIE	25,842	9.3	Q1	3.08	68.63%
234	Journal of Neuroinflammation	J NEUROINFLAMM	BMC	N/A	1742-2094	IMMUNOLOGY / NEUROSCIENCES	SCIE	26,924	9.3	Q1	1.93	100.00%
235	JOURNAL OF MANAGEMENT	J MANAGE	SAGE PUBLICATIONS INC	0149-2063	1557-1211	PSYCHOLOGY, APPLIED	SSCI	34,936	9.3	Q1	2.03	20.76%
236	AUTOIMMUNITY REVIEWS	AUTOIMMUN REV	ELSEVIER	1568-9972	1873-0183	IMMUNOLOGY	SCIE	13,270	9.2	Q1	1.32	19.73%
237	JOURNAL OF THE AMERICAN ACADEMY OF CHILD AND ADOLESCENT PSYCHIATRY	J AM ACAD CHILD PSY	ELSEVIER SCIENCE INC	0890-8567	1527-5418	PSYCHIATRY / PEDIATRICS	SCIE, SSCI	20,121	9.2	Q1	3.33	25.91%
238	ANGIOGENESIS	ANGIOGENESIS	SPRINGER	0969-6970	1573-7209	PERIPHERAL VASCULAR DISEASE	SCIE	4,736	9.2	Q1	2.00	57.41%
239	BRITISH JOURNAL OF ANAESTHESIA	BRIT J ANAESTH	ELSEVIER SCI LTD	0007-0912	1471-6771	ANESTHESIOLOGY	SCIE	27,771	9.1	Q1	2.78	30.64%
240	Circulation-Arrhythmia and Electrophysiology	CIRC-ARRHYTHMIA ELEC	LIPPINCOTT WILLIAMS & WILKINS	1941-3149	1941-3084	CARDIAC & CARDIOVASCULAR SYSTEMS	SCIE	9,251	9.1	Q1	1.95	19.70%
241	JOURNAL OF TRAVEL MEDICINE	J TRAVEL MED	OXFORD UNIV PRESS INC	1195-1982	1708-8305	INFECTIOUS DISEASES / MEDICINE, GENERAL & INTERNAL / PUBLIC, ENVIRONMENTAL & OCCUPATIONAL HEALTH	SCIE	4,347	9.1	Q1	1.57	36.16%
242	JOURNAL OF NUCLEAR MEDICINE	J NUCL MED	SOC NUCLEAR MEDICINE INC	0161-5505	1535-5667	RADIOLOGY, NUCLEAR MEDICINE & MEDICAL IMAGING	SCIE	29,686	9.1	Q1	2.97	18.75%
243	LEADERSHIP QUARTERLY	LEADERSHIP QUART	ELSEVIER SCIENCE INC	1048-9843	1873-3409	PSYCHOLOGY, APPLIED	SSCI	13,479	9.1	Q1	2.29	9.63%
244	PHARMACOLOGICAL RESEARCH	PHARMACOL RES	ACADEMIC PRESS LTD- ELSEVIER SCIENCE LTD	1043-6618	1096-1186	PHARMACOLOGY & PHARMACY	SCIE	31,066	9.1	Q1	2.12	37.17%
245	CANCER LETTERS	CANCER LETT	ELSEVIER IRELAND LTD	0304-3835	1872-7980	ONCOLOGY	SCIE	40,125	9.1	Q1	1.99	21.55%
246	REVIEWS IN MEDICAL VIROLOGY	REV MED VIROL	WILEY	1052-9276	1099-1654	VIROLOGY	SCIE	5,044	9	Q1	1.08	13.01%
247	European Respiratory Review	EUR RESPIR REV	EUROPEAN RESPIRATORY SOC JOURNALS LTD	0905-9180	1600-0617	RESPIRATORY SYSTEM	SCIE	6,551	9	Q1	1.86	97.92%
248	COMPUTERS IN HUMAN BEHAVIOR	COMPUT HUM BEHAV	PERGAMON-ELSEVIER SCIENCE LTD	0747-5632	1873-7692	PSYCHOLOGY, EXPERIMENTAL / PSYCHOLOGY, MULTIDISCIPLINARY	SSCI	52,261	9	Q1	2.92	24.24%
249	Mental Illness	MENT ILLN	HINDAWI LTD	2036-7457	2036-7465	PSYCHIATRY	ESCI	263	9	Q1	0.32	100.00%
250	EMBO Molecular Medicine	EMBO MOL MED	WILEY	1757-4676	1757-4684	MEDICINE, RESEARCH & EXPERIMENTAL	SCIE	12,295	9	Q1	2.18	53.22%
251	JOURNAL OF BIOMEDICAL SCIENCE	J BIOMED SCI	BMC	1021-7770	1423-0127	MEDICINE, RESEARCH & EXPERIMENTAL	SCIE	9,109	9	Q1	1.42	99.29%
252	JOURNAL OF INTERNAL MEDICINE	J INTERN MED	WILEY	0954-6820	1365-2796	MEDICINE, GENERAL & INTERNAL	SCIE	14,613	9	Q1	1.98	54.93%
253	AMERICAN JOURNAL OF TRANSPLANTATION	AM J TRANSPLANT	ELSEVIER SCIENCE INC	1600-6135	1600-6143	SURGERY	SCIE	25,282	8.9	Q1	3.53	60.00%
254	IEEE TRANSACTIONS ON MEDICAL IMAGING	IEEE T MED IMAGING	IEEE-INST ELECTRICAL ELECTRONICS ENGINEERS INC	0278-0062	1558-254X	RADIOLOGY, NUCLEAR MEDICINE & MEDICAL IMAGING	SCIE	33,917	8.9	Q1	2.35	13.89%
255	ORGANIZATIONAL RESEARCH METHODS	ORGAN RES METHODS	SAGE PUBLICATIONS INC	1094-4281	1552-7425	PSYCHOLOGY, APPLIED	SSCI	12,677	8.9	Q1	2.30	17.95%
256	PSYCHOLOGY & MARKETING	PSYCHOL MARKET	WILEY	0742-6046	1520-6793	PSYCHOLOGY, APPLIED	SSCI	11,090	8.9	Q1	1.98	31.93%
257	JOURNAL OF NEUROLOGY NEUROSURGERY AND PSYCHIATRY	J NEUROL NEUROSUR PS	BMJ PUBLISHING GROUP	0022-3050	1468-330X	CLINICAL NEUROLOGY / SURGERY / PSYCHIATRY	SCIE	32,401	8.8	Q1	2.68	36.94%
258	CRITICAL CARE	CRIT CARE	BMC	1364-8535	1466-609X	CRITICAL CARE MEDICINE	SCIE	35,618	8.8	Q1	1.97	99.69%
259	BRAIN BEHAVIOR AND IMMUNITY	BRAIN BEHAV IMMUN	ACADEMIC PRESS INC ELSEVIER SCIENCE	0889-1591	1090-2139	IMMUNOLOGY / NEUROSCIENCES / PSYCHIATRY	SCIE	27,023	8.8	Q1	2.62	33.13%
260	BRITISH JOURNAL OF PSYCHIATRY	BRIT J PSYCHIAT	CAMBRIDGE UNIV PRESS	0007-1250	1472-1465	PSYCHIATRY	SCIE, SSCI	23,629	8.8	Q1	2.17	54.26%
261	Cochrane Database of Systematic Reviews	COCHRANE DB SYST REV	WILEY	1469-493X	1361-6137	MEDICINE, GENERAL & INTERNAL	SCIE	77,204	8.8	Q1	1.49	0.00%
262	Annual Review of Genetics	ANNU REV GENET	ANNUAL REVIEWS	0066-4197	1545-2948	GENETICS & HEREDITY	SCIE	7,688	8.7	Q1	1.26	34.85%
263	Annual Review of Animal Biosciences	ANNU REV ANIM BIOSCI	ANNUAL REVIEWS	2165-8102	2165-8110	VETERINARY SCIENCES	SCIE	1,987	8.7	Q1	4.60	32.76%
264	British Journal of Surgery	BRIT J SURG	OXFORD UNIV PRESS	0007-1323	1365-2168	SURGERY	SCIE	24,905	8.7	Q1	3.14	43.43%
265	ARCHIVOS DE BRONCONEUMOLOGIA	ARCH BRONCONEUMOL	ELSEVIER ESPANA SLU	0300-2896	1579-2129	RESPIRATORY SYSTEM	SCIE	2,752	8.7	Q1	1.38	10.19%
266	AMERICAN JOURNAL OF OBSTETRICS AND GYNECOLOGY	AM J OBSTET GYNECOL	MOSBY-ELSEVIER	0002-9378	1097-6868	OBSTETRICS & GYNECOLOGY	SCIE	46,705	8.7	Q1	3.40	15.37%
267	MOLECULAR ASPECTS OF MEDICINE	MOL ASPECTS MED	ELSEVIER	0098-2997	1872-9452	MEDICINE, RESEARCH & EXPERIMENTAL	SCIE	8,973	8.7	Q1	1.31	26.44%
268	European Journal of Preventive Cardiology	EUR J PREV CARDIOL	OXFORD UNIV PRESS	2047-4873	2047-4881	CARDIAC & CARDIOVASCULAR SYSTEMS	SCIE	10,318	8.6	Q1	1.89	30.99%
269	AMERICAN JOURNAL OF CLINICAL DERMATOLOGY	AM J CLIN DERMATOL	ADIS INT LTD	1175-0561	1179-1888	DERMATOLOGY	SCIE	5,833	8.6	Q1	2.41	40.28%
270	EUROPEAN JOURNAL OF NUCLEAR MEDICINE AND MOLECULAR IMAGING	EUR J NUCL MED MOL I	SPRINGER	1619-7070	1619-7089	RADIOLOGY, NUCLEAR MEDICINE & MEDICAL IMAGING	SCIE	23,006	8.6	Q1	2.47	49.66%
271	Cardiovascular Diabetology	CARDIOVASC DIABETOL	BMC	N/A	1475-2840	CARDIAC & CARDIOVASCULAR SYSTEMS / ENDOCRINOLOGY & METABOLISM	SCIE	13,519	8.5	Q1	2.14	99.76%
272	JPAD-Journal of Prevention of Alzheimers Disease	JPAD-J PREV ALZHEIM	SPRINGER BASEL AG	2274-5807	2426-0266	CLINICAL NEUROLOGY	SCIE	2,116	8.5	Q1	1.88	23.27%
273	AMERICAN JOURNAL OF GASTROENTEROLOGY	AM J GASTROENTEROL	LIPPINCOTT WILLIAMS & WILKINS	0002-9270	1572-0241	GASTROENTEROLOGY & HEPATOLOGY	SCIE	33,138	8.5	Q1	2.02	12.56%
274	JOURNAL OF THE EUROPEAN ACADEMY OF DERMATOLOGY AND VENEREOLOGY	J EUR ACAD DERMATOL	WILEY	0926-9959	1468-3083	DERMATOLOGY	SCIE	19,906	8.5	Q1	1.96	42.93%
275	Clinical Journal of the American Society of Nephrology	CLIN J AM SOC NEPHRO	AMER SOC NEPHROLOGY	1555-9041	1555-905X	UROLOGY & NEPHROLOGY	SCIE	21,191	8.5	Q1	2.69	5.79%
276	Pneumonia	PNEUMONIA	BMC	2200-6133	2200-6133	RESPIRATORY SYSTEM	ESCI	464	8.5	Q1	1.14	100.00%
277	Food Chemistry	FOOD CHEM	ELSEVIER SCI LTD	0308-8146	1873-7072	NUTRITION & DIETETICS	SCIE	202,782	8.5	Q1	1.83	7.83%
278	JACC-Basic to Translational Science	JACC-BASIC TRANSL SC	ELSEVIER SCIENCE INC	2452-302X	2452-302X	CARDIAC & CARDIOVASCULAR SYSTEMS	SCIE	3,729	8.4	Q1	2.14	99.55%
279	CLINICAL REVIEWS IN ALLERGY & IMMUNOLOGY	CLIN REV ALLERG IMMU	HUMANA PRESS INC	1080-0549	1559-0267	ALLERGY / IMMUNOLOGY	SCIE	6,065	8.4	Q1	1.71	30.61%
280	NEUROLOGY	NEUROLOGY	LIPPINCOTT WILLIAMS & WILKINS	0028-3878	1526-632X	CLINICAL NEUROLOGY	SCIE	95,944	8.4	Q1	2.55	24.70%
281	DIABETOLOGIA	DIABETOLOGIA	SPRINGER	0012-186X	1432-0428	ENDOCRINOLOGY & METABOLISM	SCIE	34,626	8.4	Q1	1.92	64.47%
282	Emerging Microbes & Infections	EMERG MICROBES INFEC	TAYLOR & FRANCIS LTD	N/A	2222-1751	IMMUNOLOGY / INFECTIOUS DISEASES	SCIE	10,536	8.4	Q1	2.72	95.91%
283	BULLETIN OF THE WORLD HEALTH ORGANIZATION	B WORLD HEALTH ORGAN	WORLD HEALTH ORGANIZATION	0042-9686	1564-0604	PUBLIC, ENVIRONMENTAL & OCCUPATIONAL HEALTH	SCIE	16,584	8.4	Q1	1.65	91.79%
284	Neurology-Neuroimmunology & Neuroinflammation	NEUROL-NEUROIMMUNOL	LIPPINCOTT WILLIAMS & WILKINS	2332-7812	2332-7812	CLINICAL NEUROLOGY / NEUROSCIENCES	SCIE	5,541	8.3	Q1	2.42	98.38%
285	JOURNAL OF PINEAL RESEARCH	J PINEAL RES	WILEY	0742-3098	1600-079X	ENDOCRINOLOGY & METABOLISM / NEUROSCIENCES / PHYSIOLOGY	SCIE	10,941	8.3	Q1	2.54	22.56%
286	Journal of Crohns & Colitis	J CROHNS COLITIS	OXFORD UNIV PRESS	1873-9946	1876-4479	GASTROENTEROLOGY & HEPATOLOGY	SCIE	14,045	8.3	Q1	1.81	33.28%
287	European Urology Oncology	EUR UROL ONCOL	ELSEVIER	N/A	2588-9311	UROLOGY & NEPHROLOGY / ONCOLOGY	SCIE	3,063	8.3	Q1	2.42	16.05%
288	Human Reproduction Open	HUM REPROD OPEN	OXFORD UNIV PRESS	N/A	2399-3529	REPRODUCTIVE BIOLOGY / OBSTETRICS & GYNECOLOGY	SCIE	2,032	8.3	Q1	3.07	91.30%
289	Journal of Allergy and Clinical Immunology-In Practice	J ALLER CL IMM-PRACT	ELSEVIER	2213-2198	2213-2201	ALLERGY / IMMUNOLOGY	SCIE	15,525	8.2	Q1	1.38	20.32%
290	CLINICAL INFECTIOUS DISEASES	CLIN INFECT DIS	OXFORD UNIV PRESS INC	1058-4838	1537-6591	IMMUNOLOGY / INFECTIOUS DISEASES	SCIE	81,730	8.2	Q1	2.35	46.52%
291	HAEMATOLOGICA	HAEMATOLOGICA	FERRATA STORTI FOUNDATION	0390-6078	1592-8721	HEMATOLOGY	SCIE	21,998	8.2	Q1	1.91	98.41%
292	Annual Review of Virology	ANNU REV VIROL	ANNUAL REVIEWS	2327-056X	2327-0578	VIROLOGY	SCIE	2,754	8.2	Q1	1.82	89.19%
293	ANNALS OF NEUROLOGY	ANN NEUROL	WILEY	0364-5134	1531-8249	CLINICAL NEUROLOGY / NEUROSCIENCES	SCIE	36,852	8.1	Q1	2.64	44.18%
294	AMERICAN JOURNAL OF HUMAN GENETICS	AM J HUM GENET	CELL PRESS	0002-9297	1537-6605	GENETICS & HEREDITY	SCIE	36,734	8.1	Q1	2.41	29.85%
295	Cancer Immunology Research	CANCER IMMUNOL RES	AMER ASSOC CANCER RESEARCH	2326-6066	2326-6074	IMMUNOLOGY / ONCOLOGY	SCIE	12,302	8.1	Q1	1.94	27.63%
296	Mucosal Immunology	MUCOSAL IMMUNOL	ELSEVIER SCIENCE INC	1933-0219	1935-3456	IMMUNOLOGY	SCIE	10,405	8.1	Q1	1.28	76.35%
297	Radiology-Artificial Intelligence	RADIOL-ARTIF INTELL	RADIOLOGICAL SOC NORTH AMERICA (RSNA)	2638-6100	2638-6100	RADIOLOGY, NUCLEAR MEDICINE & MEDICAL IMAGING	ESCI	2,163	8.1	Q1	1.89	0.00%
298	JACC-Clinical Electrophysiology	JACC-CLIN ELECTROPHY	ELSEVIER	2405-500X	2405-5018	CARDIAC & CARDIOVASCULAR SYSTEMS	SCIE	5,969	8	Q1	1.88	15.79%
299	Alzheimers Research & Therapy	ALZHEIMERS RES THER	BMC	N/A	1758-9193	CLINICAL NEUROLOGY / NEUROSCIENCES	SCIE	9,770	8	Q1	2.12	100.00%
300	Obesity Reviews	OBES REV	WILEY	1467-7881	1467-789X	ENDOCRINOLOGY & METABOLISM	SCIE	17,162	8	Q1	1.54	40.18%
301	AGING CELL	AGING CELL	WILEY	1474-9718	1474-9726	GERIATRICS & GERONTOLOGY	SCIE	17,560	8	Q1	1.61	72.24%
302	Qualitative Research in Sport Exercise and Health	QUAL RES SPORT EXERC	ROUTLEDGE JOURNALS, TAYLOR & FRANCIS LTD	2159-676X	2159-6778	PSYCHOLOGY, APPLIED	SSCI	4,066	8	Q1	0.99	39.86%
303	JAMA Ophthalmology	JAMA OPHTHALMOL	AMER MEDICAL ASSOC	2168-6165	2168-6173	OPHTHALMOLOGY	SCIE	9,959	8	Q1	3.38	14.29%
304	Advances in Nutrition	ADV NUTR	ELSEVIER SCIENCE INC	2161-8313	2156-5376	NUTRITION & DIETETICS	SCIE	13,007	8	Q1	1.32	66.20%
305	Circulation-Heart Failure	CIRC-HEART FAIL	LIPPINCOTT WILLIAMS & WILKINS	1941-3289	1941-3297	CARDIAC & CARDIOVASCULAR SYSTEMS	SCIE	10,037	7.9	Q1	2.11	13.93%
306	EUROPACE	EUROPACE	OXFORD UNIV PRESS	1099-5129	1532-2092	CARDIAC & CARDIOVASCULAR SYSTEMS	SCIE	15,773	7.9	Q1	1.81	59.32%
307	STROKE	STROKE	LIPPINCOTT WILLIAMS & WILKINS	0039-2499	1524-4628	CLINICAL NEUROLOGY / PERIPHERAL VASCULAR DISEASE	SCIE	72,325	7.9	Q1	2.14	13.37%
308	JOURNAL OF AUTOIMMUNITY	J AUTOIMMUN	ACADEMIC PRESS LTD- ELSEVIER SCIENCE LTD	0896-8411	1095-9157	IMMUNOLOGY	SCIE	10,604	7.9	Q1	1.88	30.06%
309	Seminars in Immunopathology	SEMIN IMMUNOPATHOL	SPRINGER HEIDELBERG	1863-2297	1863-2300	IMMUNOLOGY / PATHOLOGY	SCIE	5,957	7.9	Q1	1.45	57.14%
310	VETERINARY QUARTERLY	VET QUART	TAYLOR & FRANCIS LTD	0165-2176	1875-5941	VETERINARY SCIENCES	SCIE	1,736	7.9	Q1	2.23	97.65%
311	ANNALS OF SURGERY	ANN SURG	LIPPINCOTT WILLIAMS & WILKINS	0003-4932	1528-1140	SURGERY	SCIE	56,598	7.9	Q1	4.80	10.36%
312	Clinical and Translational Medicine	CLIN TRANSL MED	JOHN WILEY & SONS LTD	2001-1326	2001-1326	ONCOLOGY / MEDICINE, RESEARCH & EXPERIMENTAL	SCIE	7,154	7.9	Q1	1.58	70.18%
313	EuroIntervention	EUROINTERVENTION	EUROPA EDITION	1774-024X	1969-6213	CARDIAC & CARDIOVASCULAR SYSTEMS	SCIE	7,289	7.8	Q1	1.87	0.28%
314	Cold Spring Harbor Perspectives in Medicine	CSH PERSPECT MED	COLD SPRING HARBOR LAB PRESS, PUBLICATIONS DEPT	2157-1422	2157-1422	MEDICINE, RESEARCH & EXPERIMENTAL	SCIE	12,193	7.8	Q1	1.72	0.00%
315	CRITICAL CARE MEDICINE	CRIT CARE MED	LIPPINCOTT WILLIAMS & WILKINS	0090-3493	1530-0293	CRITICAL CARE MEDICINE	SCIE	39,679	7.7	Q1	1.75	14.01%
316	Annual Review of Genomics and Human Genetics	ANNU REV GENOM HUM G	ANNUAL REVIEWS	1527-8204	1545-293X	GENETICS & HEREDITY	SCIE	3,140	7.7	Q1	1.15	88.71%
317	EUROPEAN JOURNAL OF EPIDEMIOLOGY	EUR J EPIDEMIOL	SPRINGER	0393-2990	1573-7284	PUBLIC, ENVIRONMENTAL & OCCUPATIONAL HEALTH	SCIE	13,856	7.7	Q1	2.66	64.08%
318	PERSONALITY AND SOCIAL PSYCHOLOGY REVIEW	PERS SOC PSYCHOL REV	SAGE PUBLICATIONS INC	1088-8683	1532-7957	PSYCHOLOGY, SOCIAL	SSCI	8,248	7.7	Q1	2.57	36.96%
319	ENVIRONMENTAL RESEARCH	ENVIRON RES	ACADEMIC PRESS INC ELSEVIER SCIENCE	0013-9351	1096-0953	PUBLIC, ENVIRONMENTAL & OCCUPATIONAL HEALTH	SCIE	69,733	7.7	Q1	1.96	12.90%
320	CANCER AND METASTASIS REVIEWS	CANCER METAST REV	SPRINGER	0167-7659	1573-7233	ONCOLOGY	SCIE	7,783	7.7	Q1	1.11	43.10%
321	PROCEEDINGS OF THE NUTRITION SOCIETY	P NUTR SOC	CAMBRIDGE UNIV PRESS	0029-6651	1475-2719	NUTRITION & DIETETICS	SCIE	7,293	7.7	Q1	1.32	64.00%
322	Brain Stimulation	BRAIN STIMUL	ELSEVIER SCIENCE INC	1935-861X	1876-4754	CLINICAL NEUROLOGY / NEUROSCIENCES	SCIE	10,783	7.6	Q1	1.80	80.67%
323	Horticulture Research	HORTIC RES-ENGLAND	OXFORD UNIV PRESS INC	2662-6810	2052-7276	GENETICS & HEREDITY	SCIE	9,155	7.6	Q1	2.21	96.41%
324	Lancet Regional Health-Western Pacific	LANCET REG HEALTH-W	ELSEVIER	N/A	2666-6065	PUBLIC, ENVIRONMENTAL & OCCUPATIONAL HEALTH	SCIE, SSCI	3,049	7.6	Q1	2.51	75.48%
325	European Journal of Psychology Applied to Legal Context	EUR J PSYCHOL APPL L	COLEGIO OFICIAL PSICOLOGOS MADRID	1889-1861	1989-4007	PSYCHOLOGY, MULTIDISCIPLINARY	SSCI	533	7.6	Q1	6.68	100.00%
326	PSYCHOLOGICAL METHODS	PSYCHOL METHODS	AMER PSYCHOLOGICAL ASSOC	1082-989X	1939-1463	PSYCHOLOGY, MULTIDISCIPLINARY	SSCI	19,453	7.6	Q1	2.98	17.85%
327	Journal of the National Cancer Center	J NATL CANCER CTR	ELSEVIER	2667-0054	2667-0054	ONCOLOGY	ESCI	403	7.6	Q1	2.18	97.59%
328	EUROPEAN JOURNAL OF CANCER	EUR J CANCER	ELSEVIER SCI LTD	0959-8049	1879-0852	ONCOLOGY	SCIE	38,171	7.6	Q1	1.69	34.09%
329	NEUROSCIENCE AND BIOBEHAVIORAL REVIEWS	NEUROSCI BIOBEHAV R	PERGAMON-ELSEVIER SCIENCE LTD	0149-7634	1873-7528	NEUROSCIENCES	SCIE	40,541	7.6	Q1	1.49	32.48%
330	ANAESTHESIA	ANAESTHESIA	WILEY	0003-2409	1365-2044	ANESTHESIOLOGY	SCIE	13,533	7.5	Q1	3.21	31.77%
331	BASIC RESEARCH IN CARDIOLOGY	BASIC RES CARDIOL	SPRINGER HEIDELBERG	0300-8428	1435-1803	CARDIAC & CARDIOVASCULAR SYSTEMS	SCIE	5,180	7.5	Q1	2.14	71.34%
332	GENES & DEVELOPMENT	GENE DEV	COLD SPRING HARBOR LAB PRESS, PUBLICATIONS DEPT	0890-9369	1549-5477	GENETICS & HEREDITY	SCIE	46,730	7.5	Q1	1.87	98.19%
333	IMMUNOLOGICAL REVIEWS	IMMUNOL REV	WILEY	0105-2896	1600-065X	IMMUNOLOGY	SCIE	18,608	7.5	Q1	0.90	29.51%
334	CURRENT OPINION IN PSYCHIATRY	CURR OPIN PSYCHIATR	LIPPINCOTT WILLIAMS & WILKINS	0951-7367	1473-6578	PSYCHIATRY	SCIE, SSCI	6,058	7.5	Q1	0.91	12.63%
335	INTERNATIONAL JOURNAL OF NURSING STUDIES	INT J NURS STUD	PERGAMON-ELSEVIER SCIENCE LTD	0020-7489	1873-491X	NURSING	SCIE, SSCI	15,674	7.5	Q1	3.04	27.80%
336	CHINESE MEDICAL JOURNAL	CHINESE MED J-PEKING	LIPPINCOTT WILLIAMS & WILKINS	0366-6999	2542-5641	MEDICINE, GENERAL & INTERNAL	SCIE	13,091	7.5	Q1	1.31	99.42%
337	MOVEMENT DISORDERS	MOVEMENT DISORD	WILEY	0885-3185	1531-8257	CLINICAL NEUROLOGY	SCIE	32,224	7.4	Q1	1.88	42.96%
338	CNS DRUGS	CNS DRUGS	ADIS INT LTD	1172-7047	1179-1934	CLINICAL NEUROLOGY / PSYCHIATRY / PHARMACOLOGY & PHARMACY	SCIE	6,458	7.4	Q1	1.46	53.78%
339	ARTERIOSCLEROSIS THROMBOSIS AND VASCULAR BIOLOGY	ARTERIOSCL THROM VAS	LIPPINCOTT WILLIAMS & WILKINS	1079-5642	1524-4636	HEMATOLOGY / PERIPHERAL VASCULAR DISEASE	SCIE	34,093	7.4	Q1	1.77	18.80%
340	Blood Advances	BLOOD ADV	ELSEVIER	2473-9529	2473-9537	HEMATOLOGY	SCIE	20,130	7.4	Q1	1.76	96.44%
341	SEMINARS IN IMMUNOLOGY	SEMIN IMMUNOL	ACADEMIC PRESS LTD- ELSEVIER SCIENCE LTD	1044-5323	1096-3618	IMMUNOLOGY	SCIE	7,036	7.4	Q1	0.78	30.65%
342	Current Environmental Health Reports	CURR ENV HLTH REP	SPRINGERNATURE	N/A	2196-5412	PUBLIC, ENVIRONMENTAL & OCCUPATIONAL HEALTH	SCIE, SSCI	3,263	7.4	Q1	1.90	32.14%
343	CURRENT DIRECTIONS IN PSYCHOLOGICAL SCIENCE	CURR DIR PSYCHOL SCI	SAGE PUBLICATIONS INC	0963-7214	1467-8721	PSYCHOLOGY, MULTIDISCIPLINARY	SSCI	15,886	7.4	Q1	2.50	23.53%
344	BRITISH MEDICAL BULLETIN	BRIT MED BULL	OXFORD UNIV PRESS	0007-1420	1471-8391	MEDICINE, GENERAL & INTERNAL	SCIE	5,257	7.4	Q1	1.32	37.08%
345	TRENDS IN CARDIOVASCULAR MEDICINE	TRENDS CARDIOVAS MED	ELSEVIER SCIENCE LONDON	1050-1738	1873-2615	CARDIAC & CARDIOVASCULAR SYSTEMS	SCIE	4,026	7.3	Q1	2.26	14.67%
346	JOURNAL OF HEADACHE AND PAIN	J HEADACHE PAIN	BMC	1129-2369	1129-2377	CLINICAL NEUROLOGY / NEUROSCIENCES	SCIE	8,166	7.3	Q1	1.92	99.56%
347	JOURNAL OF CLINICAL EPIDEMIOLOGY	J CLIN EPIDEMIOL	ELSEVIER SCIENCE INC	0895-4356	1878-5921	PUBLIC, ENVIRONMENTAL & OCCUPATIONAL HEALTH	SCIE	42,011	7.3	Q1	1.92	37.64%
348	CRITICAL REVIEWS IN FOOD SCIENCE AND NUTRITION	CRIT REV FOOD SCI	TAYLOR & FRANCIS INC	1040-8398	1549-7852	NUTRITION & DIETETICS	SCIE	38,990	7.3	Q1	0.96	8.57%
349	QJM-AN INTERNATIONAL JOURNAL OF MEDICINE	QJM-INT J MED	OXFORD UNIV PRESS	1460-2725	1460-2393	MEDICINE, GENERAL & INTERNAL	SCIE	6,657	7.3	Q1	1.20	26.42%
350	REVISTA ESPANOLA DE CARDIOLOGIA	REV ESP CARDIOL	EDICIONES DOYMA S A	N/A	1885-5857	CARDIAC & CARDIOVASCULAR SYSTEMS	SCIE	4,512	7.2	Q1	2.52	5.28%
351	EMERGING INFECTIOUS DISEASES	EMERG INFECT DIS	CENTERS DISEASE CONTROL & PREVENTION	1080-6040	1080-6059	IMMUNOLOGY / INFECTIOUS DISEASES	SCIE	34,322	7.2	Q1	1.68	96.14%
352	JOURNAL OF CLINICAL IMMUNOLOGY	J CLIN IMMUNOL	SPRINGER/PLENUM PUBLISHERS	0271-9142	1573-2592	IMMUNOLOGY	SCIE	7,181	7.2	Q1	1.32	50.79%
353	Osteoarthritis and Cartilage	OSTEOARTHR CARTILAGE	ELSEVIER SCI LTD	1063-4584	1522-9653	RHEUMATOLOGY / ORTHOPEDICS	SCIE	20,190	7.2	Q1	2.21	38.96%
354	Social Issues and Policy Review	SOC ISS POLICY REV	WILEY	1751-2395	1751-2409	PSYCHOLOGY, SOCIAL	SSCI	1,144	7.2	Q1	2.53	37.50%
355	PSYCHOLOGICAL INQUIRY	PSYCHOL INQ	ROUTLEDGE JOURNALS, TAYLOR & FRANCIS LTD	1047-840X	1532-7965	PSYCHOLOGY, MULTIDISCIPLINARY	SSCI	6,406	7.2	Q1	1.62	16.00%
356	EUROPEAN PSYCHIATRY	EUR PSYCHIAT	CAMBRIDGE UNIV PRESS	0924-9338	1778-3585	PSYCHIATRY	SCIE, SSCI	7,481	7.2	Q1	1.29	99.59%
357	HYPERTENSION	HYPERTENSION	LIPPINCOTT WILLIAMS & WILKINS	0194-911X	1524-4563	PERIPHERAL VASCULAR DISEASE	SCIE	39,762	7.2	Q1	1.81	17.93%
358	International Forum of Allergy & Rhinology	INT FORUM ALLERGY RH	WILEY	2042-6976	2042-6984	OTORHINOLARYNGOLOGY	SCIE	6,031	7.2	Q1	2.89	19.86%
359	MAYO CLINIC PROCEEDINGS	MAYO CLIN PROC	ELSEVIER SCIENCE INC	0025-6196	1942-5546	MEDICINE, GENERAL & INTERNAL	SCIE	20,223	7.2	Q1	1.58	22.93%
360	Cellular and Molecular Gastroenterology and Hepatology	CELL MOL GASTROENTER	ELSEVIER INC	2352-345X	2352-345X	GASTROENTEROLOGY & HEPATOLOGY	SCIE	5,731	7.1	Q1	1.73	75.23%
361	FREE RADICAL BIOLOGY AND MEDICINE	FREE RADICAL BIO MED	ELSEVIER SCIENCE INC	0891-5849	1873-4596	ENDOCRINOLOGY & METABOLISM	SCIE	51,026	7.1	Q1	1.64	22.99%
362	Photoacoustics	PHOTOACOUSTICS	ELSEVIER GMBH	2213-5979	2213-5979	RADIOLOGY, NUCLEAR MEDICINE & MEDICAL IMAGING	SCIE	2,673	7.1	Q1	2.11	93.25%
363	BMJ Global Health	BMJ GLOB HEALTH	BMJ PUBLISHING GROUP	2059-7908	2059-7908	PUBLIC, ENVIRONMENTAL & OCCUPATIONAL HEALTH	SCIE, SSCI	13,735	7.1	Q1	1.65	99.40%
364	MODERN PATHOLOGY	MODERN PATHOL	ELSEVIER SCIENCE INC	0893-3952	1530-0285	PATHOLOGY	SCIE	17,778	7.1	Q1	2.53	25.95%
365	ESMO Open	ESMO OPEN	ELSEVIER	N/A	2059-7029	ONCOLOGY	SCIE	6,013	7.1	Q1	1.39	82.45%
366	Stem Cell Research & Therapy	STEM CELL RES THER	BMC	N/A	1757-6512	MEDICINE, RESEARCH & EXPERIMENTAL	SCIE	24,365	7.1	Q1	1.39	99.86%
367	CLINICAL CHEMISTRY	CLIN CHEM	OXFORD UNIV PRESS INC	0009-9147	1530-8561	MEDICAL LABORATORY TECHNOLOGY	SCIE	23,558	7.1	Q1	2.83	41.04%
368	BMC Medicine	BMC MED	BMC	1741-7015	1741-7015	MEDICINE, GENERAL & INTERNAL	SCIE	26,291	7.1	Q1	1.91	100.00%
369	Molecular Metabolism	MOL METAB	ELSEVIER	2212-8778	2212-8778	ENDOCRINOLOGY & METABOLISM	SCIE	10,610	7	Q1	1.61	95.01%
370	npj Vaccines	NPJ VACCINES	NATURE PORTFOLIO	N/A	2059-0105	IMMUNOLOGY / MEDICINE, RESEARCH & EXPERIMENTAL	SCIE	3,924	7	Q1	1.52	100.00%
371	Aging and Disease	AGING DIS	INT SOC AGING & DISEASE	2152-5250	2152-5250	GERIATRICS & GERONTOLOGY	SCIE	6,221	7	Q1	1.35	89.82%
372	INVESTIGATIVE RADIOLOGY	INVEST RADIOL	LIPPINCOTT WILLIAMS & WILKINS	0020-9996	1536-0210	RADIOLOGY, NUCLEAR MEDICINE & MEDICAL IMAGING	SCIE	7,035	7	Q1	2.45	17.77%
373	Lancet Regional Health-Americas	LANCET REG HEALTH-AM	ELSEVIER	2667-193X	2667-193X	PUBLIC, ENVIRONMENTAL & OCCUPATIONAL HEALTH	ESCI	2,320	7	Q1	2.92	90.87%
374	TRENDS IN PARASITOLOGY	TRENDS PARASITOL	CELL PRESS	1471-4922	1471-5007	PARASITOLOGY	SCIE	7,954	7	Q1	1.07	28.97%
375	Chinese Journal of Cancer Research	CHINESE J CANCER RES	CHINESE JOURNAL CANCER RESEARCH CO	1000-9604	1993-0631	ONCOLOGY	SCIE	2,963	7	Q1	0.84	94.94%
376	REVIEWS IN ENDOCRINE & METABOLIC DISORDERS	REV ENDOCR METAB DIS	SPRINGER	1389-9155	1573-2606	ENDOCRINOLOGY & METABOLISM	SCIE	4,662	6.9	Q1	1.53	42.62%
377	JOURNAL OF GASTROENTEROLOGY	J GASTROENTEROL	SPRINGER JAPAN KK	0944-1174	1435-5922	GASTROENTEROLOGY & HEPATOLOGY	SCIE	8,524	6.9	Q1	1.29	32.82%
378	ONCOGENE	ONCOGENE	SPRINGERNATURE	0950-9232	1476-5594	GENETICS & HEREDITY / ONCOLOGY	SCIE	63,635	6.9	Q1	1.47	39.35%
379	Genes & Diseases	GENES DIS	KEAI PUBLISHING LTD	2352-4820	2352-3042	GENETICS & HEREDITY	SCIE	3,994	6.9	Q1	1.24	98.90%
380	BLOOD REVIEWS	BLOOD REV	CHURCHILL LIVINGSTONE	0268-960X	1532-1681	HEMATOLOGY	SCIE	5,017	6.9	Q1	1.23	24.57%
381	BIOMEDICINE & PHARMACOTHERAPY	BIOMED PHARMACOTHER	ELSEVIER FRANCE-EDITIONS SCIENTIFIQUES MEDICALES ELSEVIER	0753-3322	1950-6007	PHARMACOLOGY & PHARMACY / MEDICINE, RESEARCH & EXPERIMENTAL	SCIE	66,207	6.9	Q1	1.56	96.84%
382	ACTA PHARMACOLOGICA SINICA	ACTA PHARMACOL SIN	NATURE PUBL GROUP	1671-4083	1745-7254	PHARMACOLOGY & PHARMACY	SCIE	15,931	6.9	Q1	1.43	13.48%
383	ARCHIVES OF PHARMACAL RESEARCH	ARCH PHARM RES	PHARMACEUTICAL SOC KOREA	0253-6269	1976-3786	PHARMACOLOGY & PHARMACY	SCIE	8,495	6.9	Q1	1.26	10.33%
384	Wiley Interdisciplinary Reviews-Nanomedicine and Nanobiotechnology	WIRES NANOMED NANOBI	WILEY	1939-5116	1939-0041	MEDICINE, RESEARCH & EXPERIMENTAL	SCIE	5,056	6.9	Q1	0.68	15.89%
385	Diabetes & Metabolism Journal	DIABETES METAB J	KOREAN DIABETES ASSOC	2233-6079	2233-6087	ENDOCRINOLOGY & METABOLISM	SCIE	3,267	6.8	Q1	1.36	100.00%
386	JOURNAL OF MEDICAL VIROLOGY	J MED VIROL	WILEY	0146-6615	1096-9071	VIROLOGY	SCIE	23,220	6.8	Q1	1.67	20.96%
387	Alcohol Research-Current Reviews	ALCOHOL RES-CURR REV	NATL INST ALCOHOL ABUSE ALCOHOLISM	1535-7414	1930-0573	SUBSTANCE ABUSE	SSCI	1,972	6.8	Q1	2.53	0.00%
388	Annals of the American Thoracic Society	ANN AM THORAC SOC	AMER THORACIC SOC	1546-3222	2325-6621	RESPIRATORY SYSTEM	SCIE	10,742	6.8	Q1	1.65	16.76%
389	Child and Adolescent Mental Health	CHILD ADOL MENT H-UK	WILEY	1475-357X	1475-3588	PSYCHOLOGY, CLINICAL / PEDIATRICS / PSYCHIATRY	SSCI	2,018	6.8	Q1	1.14	42.24%
390	BRITISH JOURNAL OF PHARMACOLOGY	BRIT J PHARMACOL	WILEY	0007-1188	1476-5381	PHARMACOLOGY & PHARMACY	SCIE	36,791	6.8	Q1	1.71	44.37%
391	npj Precision Oncology	NPJ PRECIS ONCOL	NATURE PORTFOLIO	N/A	2397-768X	ONCOLOGY	SCIE	2,674	6.8	Q1	1.62	99.69%
392	FOOD POLICY	FOOD POLICY	ELSEVIER SCI LTD	0306-9192	1873-5657	NUTRITION & DIETETICS	SCIE	10,470	6.8	Q1	1.83	41.90%
393	Journal of the American Nutrition Association	J AM NUTR ASSOC	ROUTLEDGE JOURNALS, TAYLOR & FRANCIS LTD	2769-7061	2769-707X	NUTRITION & DIETETICS	SCIE	371	6.8	Q1	0.41	10.80%
394	Journal of Ginseng Research	J GINSENG RES	KOREAN SOC GINSENG	1226-8453	2093-4947	INTEGRATIVE & COMPLEMENTARY MEDICINE	SCIE	4,072	6.8	Q1	1.68	98.39%
395	European Heart Journal-Cardiovascular Imaging	EUR HEART J-CARD IMG	OXFORD UNIV PRESS	2047-2404	2047-2412	CARDIAC & CARDIOVASCULAR SYSTEMS / RADIOLOGY, NUCLEAR MEDICINE & MEDICAL IMAGING	SCIE	10,766	6.7	Q1	1.86	25.22%
396	JOURNAL OF CARDIAC FAILURE	J CARD FAIL	CHURCHILL LIVINGSTONE INC MEDICAL PUBLISHERS	1071-9164	1532-8414	CARDIAC & CARDIOVASCULAR SYSTEMS	SCIE	6,924	6.7	Q1	1.45	13.54%
397	JOURNAL OF INVESTIGATIONAL ALLERGOLOGY AND CLINICAL IMMUNOLOGY	J INVEST ALLERG CLIN	ESMON PUBLICIDAD S A, DEPT ALLERGY & CLIN IMMUNOL, CLIN UNIV NAVARRA	1018-9068	1698-0808	ALLERGY / IMMUNOLOGY	SCIE	2,624	6.7	Q1	0.85	99.14%
398	GASTROINTESTINAL ENDOSCOPY	GASTROINTEST ENDOSC	MOSBY-ELSEVIER	0016-5107	1097-6779	GASTROENTEROLOGY & HEPATOLOGY	SCIE	24,975	6.7	Q1	1.61	8.72%
399	GENETICS IN MEDICINE	GENET MED	ELSEVIER SCIENCE INC	1098-3600	1530-0366	GENETICS & HEREDITY	SCIE	19,517	6.7	Q1	2.01	30.46%
400	PHYTOMEDICINE	PHYTOMEDICINE	ELSEVIER GMBH	0944-7113	1618-095X	PHARMACOLOGY & PHARMACY/ INTEGRATIVE & COMPLEMENTARY MEDICINE	SCIE	22,354	6.7	Q1	2.03	13.40%
401	International Journal of Nanomedicine	INT J NANOMED	DOVE MEDICAL PRESS LTD	1178-2013	1178-2013	PHARMACOLOGY & PHARMACY	SCIE	39,723	6.7	Q1	1.29	98.45%
402	npj Parkinsons Disease	NPJ PARKINSONS DIS	NATURE PORTFOLIO	N/A	2373-8057	NEUROSCIENCES	SCIE	3,421	6.7	Q1	1.89	99.77%
403	CLINICAL SCIENCE	CLIN SCI	PORTLAND PRESS LTD	0143-5221	1470-8736	MEDICINE, RESEARCH & EXPERIMENTAL	SCIE	12,566	6.7	Q1	1.17	77.00%
404	PROGRESS IN NEUROBIOLOGY	PROG NEUROBIOL	PERGAMON-ELSEVIER SCIENCE LTD	0301-0082	1873-5118	NEUROSCIENCES	SCIE	14,053	6.7	Q1	1.17	43.46%
405	IEEE Journal of Biomedical and Health Informatics	IEEE J BIOMED HEALTH	IEEE-INST ELECTRICAL ELECTRONICS ENGINEERS INC	2168-2194	2168-2208	MEDICAL INFORMATICS	SCIE	16,957	6.7	Q1	1.96	12.04%
406	MEDICAL JOURNAL OF AUSTRALIA	MED J AUSTRALIA	WILEY	0025-729X	1326-5377	MEDICINE, GENERAL & INTERNAL	SCIE	12,409	6.7	Q1	1.27	50.69%
407	EPILEPSIA	EPILEPSIA	WILEY	0013-9580	1528-1167	CLINICAL NEUROLOGY	SCIE	31,051	6.6	Q1	1.82	39.08%
408	ALIMENTARY PHARMACOLOGY & THERAPEUTICS	ALIMENT PHARM THER	WILEY	0269-2813	1365-2036	GASTROENTEROLOGY & HEPATOLOGY / PHARMACOLOGY & PHARMACY	SCIE	23,935	6.6	Q1	1.75	28.93%
409	Journal of Genetics and Genomics	J GENET GENOMICS	SCIENCE PRESS	1673-8527	1873-5533	GENETICS & HEREDITY	SCIE	3,850	6.6	Q1	1.17	34.22%
410	CURRENT OPINION IN IMMUNOLOGY	CURR OPIN IMMUNOL	CURRENT BIOLOGY LTD	0952-7915	1879-0372	IMMUNOLOGY	SCIE	9,705	6.6	Q1	0.75	23.53%
411	FERTILITY AND STERILITY	FERTIL STERIL	ELSEVIER SCIENCE INC	0015-0282	1556-5653	REPRODUCTIVE BIOLOGY / OBSTETRICS & GYNECOLOGY	SCIE	43,280	6.6	Q1	2.25	18.64%
412	RESPIROLOGY	RESPIROLOGY	WILEY	1323-7799	1440-1843	RESPIRATORY SYSTEM	SCIE	8,128	6.6	Q1	1.40	39.30%
413	Health Psychology Review	HEALTH PSYCHOL REV	ROUTLEDGE JOURNALS, TAYLOR & FRANCIS LTD	1743-7199	1743-7202	PSYCHOLOGY, CLINICAL	SSCI	3,497	6.6	Q1	1.69	43.24%
414	Journal of Behavioral Addictions	J BEHAV ADDICT	AKADEMIAI KIADO ZRT	2062-5871	2063-5303	PSYCHIATRY	SCIE, SSCI	5,434	6.6	Q1	1.60	91.77%
415	NEUROPSYCHOPHARMACOLOGY	NEUROPSYCHOPHARMACOL	SPRINGERNATURE	0893-133X	1740-634X	PSYCHIATRY / NEUROSCIENCES / PHARMACOLOGY & PHARMACY	SCIE	28,275	6.6	Q1	1.59	37.95%
416	Evidence-Based Mental Health	EVID-BASED MENT HEAL	BMJ PUBLISHING GROUP	1362-0347	1468-960X	PSYCHIATRY	SCIE	2,255	6.6	Q1	1.48	63.49%
417	npj Breast Cancer	NPJ BREAST CANCER	NATURE PORTFOLIO	N/A	2374-4677	ONCOLOGY	SCIE	3,425	6.6	Q1	1.35	100.00%
418	CLINICAL NUTRITION	CLIN NUTR	CHURCHILL LIVINGSTONE	0261-5614	1532-1983	NUTRITION & DIETETICS	SCIE	24,567	6.6	Q1	1.50	28.34%
419	CRITICAL REVIEWS IN CLINICAL LABORATORY SCIENCES	CRIT REV CL LAB SCI	TAYLOR & FRANCIS LTD	1040-8363	1549-781X	MEDICAL LABORATORY TECHNOLOGY	SCIE	3,175	6.6	Q1	1.34	18.75%
420	Circulation-Cardiovascular Imaging	CIRC-CARDIOVASC IMAG	LIPPINCOTT WILLIAMS & WILKINS	1941-9651	1942-0080	CARDIAC & CARDIOVASCULAR SYSTEMS / RADIOLOGY, NUCLEAR MEDICINE & MEDICAL IMAGING	SCIE	7,458	6.5	Q1	1.72	18.78%
421	RESUSCITATION	RESUSCITATION	ELSEVIER IRELAND LTD	0300-9572	1873-1570	CRITICAL CARE MEDICINE / EMERGENCY MEDICINE	SCIE	17,919	6.5	Q1	1.99	21.22%
422	FRONTIERS IN NEUROENDOCRINOLOGY	FRONT NEUROENDOCRIN	ACADEMIC PRESS INC ELSEVIER SCIENCE	0091-3022	1095-6808	ENDOCRINOLOGY & METABOLISM / NEUROSCIENCES	SCIE	5,200	6.5	Q1	1.06	27.21%
423	OncoImmunology	ONCOIMMUNOLOGY	TAYLOR & FRANCIS INC	2162-402X	2162-402X	IMMUNOLOGY / ONCOLOGY	SCIE	15,263	6.5	Q1	1.31	100.00%
424	Biotechnology and Genetic Engineering Reviews	BIOTECHNOL GENET ENG	TAYLOR & FRANCIS LTD	0264-8725	2046-5556	GENETICS & HEREDITY	SCIE	1,114	6.5	Q1	0.79	1.46%
425	HLA	HLA	WILEY	2059-2302	2059-2310	IMMUNOLOGY / PATHOLOGY	SCIE	1,565	6.5	Q1	0.76	33.51%
426	JOURNAL OF CHILD PSYCHOLOGY AND PSYCHIATRY	J CHILD PSYCHOL PSYC	WILEY	0021-9630	1469-7610	PSYCHIATRY / PSYCHOLOGY	SCIE, SSCI	21,185	6.5	Q1	1.61	46.17%
427	DRUG DELIVERY	DRUG DELIV	TAYLOR & FRANCIS LTD	1071-7544	1521-0464	PHARMACOLOGY & PHARMACY	SCIE	11,761	6.5	Q1	2.13	97.86%
428	DRUG DISCOVERY TODAY	DRUG DISCOV TODAY	ELSEVIER SCI LTD	1359-6446	1878-5832	PHARMACOLOGY & PHARMACY	SCIE	20,671	6.5	Q1	1.05	19.53%
429	AMERICAN JOURNAL OF CLINICAL NUTRITION	AM J CLIN NUTR	ELSEVIER SCIENCE INC	0002-9165	1938-3207	NUTRITION & DIETETICS	SCIE	54,440	6.5	Q1	1.57	39.89%
430	Molecular Therapy Nucleic Acids	MOL THER NUCL ACIDS	CELL PRESS	2162-2531	2162-2531	MEDICINE, RESEARCH & EXPERIMENTAL	SCIE	12,910	6.5	Q1	1.83	90.94%
431	Deutsches Arzteblatt International	DTSCH ARZTEBL INT	DEUTSCHER AERZTE-VERLAG GMBH	1866-0452	1866-0452	MEDICINE, GENERAL & INTERNAL	SCIE	8,615	6.5	Q1	1.56	0.00%
432	JOURNAL OF HEART AND LUNG TRANSPLANTATION	J HEART LUNG TRANSPL	ELSEVIER SCIENCE INC	1053-2498	1557-3117	CARDIAC & CARDIOVASCULAR SYSTEMS / SURGERY / RESPIRATORY SYSTEM	SCIE	13,731	6.4	Q1	2.02	12.93%
433	MUTATION RESEARCH-REVIEWS IN MUTATION RESEARCH	MUTAT RES-REV MUTAT	ELSEVIER	1383-5742	1388-2139	GENETICS & HEREDITY	SCIE	3,694	6.4	Q1	0.92	24.71%
434	JOURNAL OF UROLOGY	J UROLOGY	LIPPINCOTT WILLIAMS & WILKINS	0022-5347	1527-3792	UROLOGY & NEPHROLOGY	SCIE	42,330	6.4	Q1	2.21	6.47%
435	INTERNATIONAL JOURNAL OF RADIATION ONCOLOGY BIOLOGY PHYSICS	INT J RADIAT ONCOL	ELSEVIER SCIENCE INC	0360-3016	1879-355X	RADIOLOGY, NUCLEAR MEDICINE & MEDICAL IMAGING / ONCOLOGY	SCIE	41,929	6.4	Q1	1.58	13.53%
436	JOURNAL OF PERSONALITY AND SOCIAL PSYCHOLOGY	J PERS SOC PSYCHOL	AMER PSYCHOLOGICAL ASSOC	0022-3514	1939-1315	PSYCHOLOGY, SOCIAL	SSCI	79,648	6.4	Q1	2.30	16.42%
437	INTERNATIONAL JOURNAL OF EPIDEMIOLOGY	INT J EPIDEMIOL	OXFORD UNIV PRESS	0300-5771	1464-3685	PUBLIC, ENVIRONMENTAL & OCCUPATIONAL HEALTH	SCIE	33,164	6.4	Q1	1.95	53.34%
438	Current Pollution Reports	CURR POLLUT REP	SPRINGER HEIDELBERG	2198-6592	2198-6592	PUBLIC, ENVIRONMENTAL & OCCUPATIONAL HEALTH	SCIE	2,163	6.4	Q1	1.32	19.66%
439	JOURNAL OF TOXICOLOGY AND ENVIRONMENTAL HEALTH-PART B-CRITICAL REVIEWS	J TOXICOL ENV HEAL B	TAYLOR & FRANCIS INC	1093-7404	1521-6950	PUBLIC, ENVIRONMENTAL & OCCUPATIONAL HEALTH	SCIE	2,281	6.4	Q1	0.77	34.09%
440	International Review of Sport and Exercise Psychology	INT REV SPORT EXER P	ROUTLEDGE JOURNALS, TAYLOR & FRANCIS LTD	1750-984X	1750-9858	PSYCHOLOGY, APPLIED	SSCI	2,170	6.4	Q1	1.15	37.11%
441	BRITISH JOURNAL OF CANCER	BRIT J CANCER	SPRINGERNATURE	0007-0920	1532-1827	ONCOLOGY	SCIE	49,114	6.4	Q1	1.46	52.54%
442	Translational Research	TRANSL RES	ELSEVIER SCIENCE INC	1931-5244	1878-1810	MEDICINE, RESEARCH & EXPERIMENTAL / MEDICINE, GENERAL & INTERNAL / MEDICAL LABORATORY TECHNOLOGY	SCIE	6,760	6.4	Q1	2.16	22.46%
443	CLINICAL AND EXPERIMENTAL ALLERGY	CLIN EXP ALLERGY	WILEY	0954-7894	1365-2222	ALLERGY / IMMUNOLOGY	SCIE	10,943	6.3	Q1	0.89	41.50%
444	International Journal of Stroke	INT J STROKE	SAGE PUBLICATIONS LTD	1747-4930	1747-4949	CLINICAL NEUROLOGY / PERIPHERAL VASCULAR DISEASE	SCIE	7,546	6.3	Q1	1.66	26.00%
445	Burns & Trauma	BURNS TRAUMA	OXFORD UNIV PRESS	2321-3868	2321-3876	DERMATOLOGY / EMERGENCY MEDICINE / SURGERY	SCIE	2,052	6.3	Q1	2.26	89.22%
446	Environmental Microbiome	ENVIRON MICROBIOME	BMC	N/A	2524-6372	GENETICS & HEREDITY	SCIE	845	6.3	Q1	1.67	100.00%
447	Travel Medicine and Infectious Disease	TRAVEL MED INFECT DI	ELSEVIER SCI LTD	1477-8939	1873-0442	INFECTIOUS DISEASES / PUBLIC, ENVIRONMENTAL & OCCUPATIONAL HEALTH	SCIE	3,942	6.3	Q1	1.78	47.50%
448	JOURNAL OF HEALTH AND SOCIAL BEHAVIOR	J HEALTH SOC BEHAV	SAGE PUBLICATIONS INC	0022-1465	2150-6000	SOCIAL SCIENCES, BIOMEDICAL / PSYCHOLOGY, SOCIAL / PUBLIC, ENVIRONMENTAL & OCCUPATIONAL HEALTH	SSCI	10,798	6.3	Q1	1.99	17.89%
449	Current Opinion in Psychology	CURR OPIN PSYCHOL	ELSEVIER	2352-250X	2352-2518	PSYCHOLOGY, MULTIDISCIPLINARY	SSCI	10,710	6.3	Q1	1.33	22.37%
450	CLINICAL PHARMACOLOGY & THERAPEUTICS	CLIN PHARMACOL THER	WILEY	0009-9236	1532-6535	PHARMACOLOGY & PHARMACY	SCIE	18,907	6.3	Q1	1.65	43.47%
451	NEOPLASIA	NEOPLASIA	ELSEVIER SCIENCE INC	1476-5586	1476-5586	ONCOLOGY	SCIE	8,211	6.3	Q1	1.44	98.62%
452	JCI Insight	JCI INSIGHT	AMER SOC CLINICAL INVESTIGATION INC	N/A	2379-3708	MEDICINE, RESEARCH & EXPERIMENTAL	SCIE	25,175	6.3	Q1	1.83	99.44%
453	Molecular Biomedicine	MOL BIOMED	SPRINGERNATURE	N/A	2662-8651	MEDICINE, RESEARCH & EXPERIMENTAL	ESCI	608	6.3	Q1	0.79	100.00%
454	Systematic Reviews	SYST REV-LONDON	BMC	N/A	2046-4053	MEDICINE, GENERAL & INTERNAL	SCIE	16,990	6.3	Q1	0.58	99.87%
455	Circulation-Cardiovascular Quality and Outcomes	CIRC-CARDIOVASC QUAL	LIPPINCOTT WILLIAMS & WILKINS	1941-7705	1941-7713	CARDIAC & CARDIOVASCULAR SYSTEMS	SCIE	7,538	6.2	Q1	1.46	11.81%
456	ALLERGOLOGY INTERNATIONAL	ALLERGOL INT	JAPANESE SOC ALLERGOLOGY	1323-8930	1440-1592	ALLERGY / IMMUNOLOGY	SCIE	3,650	6.2	Q1	1.07	95.73%
457	DIABETES	DIABETES	AMER DIABETES ASSOC	0012-1797	1939-327X	ENDOCRINOLOGY & METABOLISM	SCIE	47,669	6.2	Q1	1.61	1.62%
458	GENOME RESEARCH	GENOME RES	COLD SPRING HARBOR LAB PRESS, PUBLICATIONS DEPT	1088-9051	1549-5469	GENETICS & HEREDITY	SCIE	42,932	6.2	Q1	1.65	95.58%
459	Molecular Autism	MOL AUTISM	BMC	2040-2392	2040-2392	GENETICS & HEREDITY / NEUROSCIENCES	SCIE	4,243	6.2	Q1	1.47	99.38%
460	ImmunoTargets and Therapy	IMMUNOTARGETS THER	DOVE MEDICAL PRESS LTD	N/A	2253-1556	IMMUNOLOGY	ESCI	780	6.2	Q1	0.72	97.96%
461	JOURNAL OF ORGANIZATIONAL BEHAVIOR	J ORGAN BEHAV	WILEY	0894-3796	1099-1379	PSYCHOLOGY, APPLIED	SSCI	18,578	6.2	Q1	1.44	32.16%
462	PEDIATRICS	PEDIATRICS	AMER ACAD PEDIATRICS	0031-4005	1098-4275	PEDIATRICS	SCIE	79,057	6.2	Q1	2.99	6.11%
463	Acta Neuropathologica Communications	ACTA NEUROPATHOL COM	BMC	2051-5960	2051-5960	NEUROSCIENCES	SCIE	9,160	6.2	Q1	1.63	100.00%
464	Circulation-Cardiovascular Interventions	CIRC-CARDIOVASC INTE	LIPPINCOTT WILLIAMS & WILKINS	1941-7640	1941-7632	CARDIAC & CARDIOVASCULAR SYSTEMS	SCIE	6,965	6.1	Q1	1.54	15.59%
465	EUROPEAN NEUROPSYCHOPHARMACOLOGY	EUR NEUROPSYCHOPHARM	ELSEVIER	0924-977X	1873-7862	CLINICAL NEUROLOGY / NEUROSCIENCES / PHARMACOLOGY & PHARMACY / PSYCHIATRY	SCIE	8,538	6.1	Q1	1.27	33.44%
466	DIABETES RESEARCH AND CLINICAL PRACTICE	DIABETES RES CLIN PR	ELSEVIER IRELAND LTD	0168-8227	1872-8227	ENDOCRINOLOGY & METABOLISM	SCIE	20,240	6.1	Q1	1.57	23.50%
467	BEST PRACTICE & RESEARCH CLINICAL ENDOCRINOLOGY & METABOLISM	BEST PRACT RES CL EN	ELSEVIER SCI LTD	1521-690X	1532-1908	ENDOCRINOLOGY & METABOLISM	SCIE	5,103	6.1	Q1	1.32	20.00%
468	Hepatobiliary Surgery and Nutrition	HEPATOBIL SURG NUTR	AME PUBLISHING COMPANY	2304-3881	2304-389X	GASTROENTEROLOGY & HEPATOLOGY / NUTRITION & DIETETICS / SURGERY	SCIE	1,935	6.1	Q1	1.11	97.73%
469	INFECTIOUS DISEASE CLINICS OF NORTH AMERICA	INFECT DIS CLIN N AM	W B SAUNDERS CO-ELSEVIER INC	0891-5520	1557-9824	IMMUNOLOGY / INFECTIOUS DISEASES	SCIE	4,292	6.1	Q1	0.91	1.38%
470	Animal Nutrition	ANIM NUTR	KEAI PUBLISHING LTD	2405-6383	2405-6545	VETERINARY SCIENCES	SCIE	4,358	6.1	Q1	2.61	93.09%
471	JAMA Otolaryngology-Head & Neck Surgery	JAMA OTOLARYNGOL	AMER MEDICAL ASSOC	2168-6181	2168-619X	SURGERY / OTORHINOLARYNGOLOGY	SCIE	6,701	6.1	Q1	2.72	4.81%
472	ULTRASOUND IN OBSTETRICS & GYNECOLOGY	ULTRASOUND OBST GYN	WILEY	0960-7692	1469-0705	RADIOLOGY, NUCLEAR MEDICINE & MEDICAL IMAGING / OBSTETRICS & GYNECOLOGY	SCIE	16,825	6.1	Q1	2.19	29.52%
473	JOURNAL OF ENVIRONMENTAL PSYCHOLOGY	J ENVIRON PSYCHOL	ACADEMIC PRESS LTD- ELSEVIER SCIENCE LTD	0272-4944	1522-9610	PSYCHOLOGY, MULTIDISCIPLINARY	SSCI	17,454	6.1	Q1	1.89	34.27%
474	Journal of Pharmaceutical Analysis	J PHARM ANAL	ELSEVIER	2095-1779	2214-0883	PHARMACOLOGY & PHARMACY	SCIE	4,263	6.1	Q1	2.16	97.29%
475	PHYTOTHERAPY RESEARCH	PHYTOTHER RES	WILEY	0951-418X	1099-1573	PHARMACOLOGY & PHARMACY	SCIE	23,115	6.1	Q1	1.25	5.22%
476	BREAST CANCER RESEARCH	BREAST CANCER RES	BMC	1465-5411	1465-542X	ONCOLOGY	SCIE	12,528	6.1	Q1	1.40	99.42%
477	CANCER	CANCER-AM CANCER SOC	WILEY	0008-543X	1097-0142	ONCOLOGY	SCIE	65,148	6.1	Q1	1.30	19.12%
478	Journal of Translational Medicine	J TRANSL MED	BMC	N/A	1479-5876	MEDICINE, RESEARCH & EXPERIMENTAL	SCIE	24,326	6.1	Q1	1.52	99.74%
479	Artificial Intelligence in Medicine	ARTIF INTELL MED	ELSEVIER	0933-3657	1873-2860	MEDICAL INFORMATICS	SCIE	6,764	6.1	Q1	1.31	24.09%
480	Circulation-Genomic and Precision Medicine	CIRC-GENOM PRECIS ME	LIPPINCOTT WILLIAMS & WILKINS	2574-8300	2574-8300	CARDIAC & CARDIOVASCULAR SYSTEMS / GENETICS & HEREDITY	SCIE	2,155	6	Q1	1.55	25.15%
481	Journal of Stroke	J STROKE	KOREAN STROKE SOC	2287-6391	2287-6405	CLINICAL NEUROLOGY / PERIPHERAL VASCULAR DISEASE	SCIE	2,203	6	Q1	1.45	97.00%
482	World Journal of Emergency Surgery	WORLD J EMERG SURG	BMC	1749-7922	1749-7922	EMERGENCY MEDICINE / SURGERY	SCIE	3,439	6	Q1	2.64	99.40%
483	THYROID	THYROID	MARY ANN LIEBERT, INC	1050-7256	1557-9077	ENDOCRINOLOGY & METABOLISM	SCIE	15,764	6	Q1	1.56	9.54%
484	Gastric Cancer	GASTRIC CANCER	SPRINGER	1436-3291	1436-3305	GASTROENTEROLOGY & HEPATOLOGY / ONCOLOGY	SCIE	7,345	6	Q1	1.49	37.09%
485	LIVER INTERNATIONAL	LIVER INT	WILEY	1478-3223	1478-3231	GASTROENTEROLOGY & HEPATOLOGY	SCIE	15,228	6	Q1	1.47	34.65%
486	AGE AND AGEING	AGE AGEING	OXFORD UNIV PRESS	0002-0729	1468-2834	GERIATRICS & GERONTOLOGY	SCIE	18,249	6	Q1	1.42	48.43%
487	HUMAN REPRODUCTION	HUM REPROD	OXFORD UNIV PRESS	0268-1161	1460-2350	REPRODUCTIVE BIOLOGY / OBSTETRICS & GYNECOLOGY	SCIE	35,939	6	Q1	2.19	29.17%
488	JOURNAL OF ORTHOPAEDIC & SPORTS PHYSICAL THERAPY	J ORTHOP SPORT PHYS	J O S P T	0190-6011	1938-1344	REHABILITATION / ORTHOPEDICS	SCIE	9,582	6	Q1	2.06	1.73%
489	EUROPEAN CHILD & ADOLESCENT PSYCHIATRY	EUR CHILD ADOLES PSY	SPRINGER	1018-8827	1435-165X	PSYCHIATRY / PEDIATRICS	SCIE, SSCI	9,749	6	Q1	1.75	56.31%
490	HUMAN RESOURCE MANAGEMENT	HUM RESOUR MANAGE-US	WILEY PERIODICALS, INC	0090-4848	1099-050X	PSYCHOLOGY, APPLIED	SSCI	6,086	6	Q1	1.64	33.33%
491	Expert Opinion on Drug Discovery	EXPERT OPIN DRUG DIS	TAYLOR & FRANCIS LTD	1746-0441	1746-045X	PHARMACOLOGY & PHARMACY	SCIE	5,939	6	Q1	0.70	13.86%
492	Ocular Surface	OCUL SURF	ELSEVIER	1542-0124	1937-5913	OPHTHALMOLOGY	SCIE	6,376	6	Q1	2.52	19.27%
493	Cancer & Metabolism	CANCER METAB	BMC	N/A	2049-3002	ONCOLOGY	SCIE	1,468	6	Q1	1.04	100.00%
494	NEURAL NETWORKS	NEURAL NETWORKS	PERGAMON-ELSEVIER SCIENCE LTD	0893-6080	1879-2782	NEUROSCIENCES	SCIE	25,722	6	Q1	1.55	15.53%
495	EPMA Journal	EPMA J	SPRINGER INT PUBL AG	1878-5077	1878-5085	MEDICINE, RESEARCH & EXPERIMENTAL	SCIE	1,747	6	Q1	1.33	50.00%
496	MOLECULAR MEDICINE	MOL MED	SPRINGER	1076-1551	1528-3658	MEDICINE, RESEARCH & EXPERIMENTAL	SCIE	7,219	6	Q1	1.06	99.58%
497	BMJ Medicine	BMJ MED	BMJ PUBLISHING GROUP	N/A	2754-0413	MEDICINE, GENERAL & INTERNAL	ESCI	399	6	Q1	1.83	98.91%
498	PAIN	PAIN	LIPPINCOTT WILLIAMS & WILKINS	0304-3959	1872-6623	ANESTHESIOLOGY / NEUROSCIENCES / CLINICAL NEUROLOGY	SCIE	40,305	5.9	Q1	2.06	22.14%
499	European Stroke Journal	EUR STROKE J	SAGE PUBLICATIONS LTD	2396-9873	2396-9881	CLINICAL NEUROLOGY / PERIPHERAL VASCULAR DISEASE	SCIE	1,961	5.9	Q1	1.37	36.02%
500	JOURNAL OF INVESTIGATIVE DERMATOLOGY	J INVEST DERMATOL	ELSEVIER SCIENCE INC	0022-202X	1523-1747	DERMATOLOGY	SCIE	32,434	5.9	Q1	2.25	26.36%
501	Hepatology International	HEPATOL INT	SPRINGER	1936-0533	1936-0541	GASTROENTEROLOGY & HEPATOLOGY	SCIE	5,423	5.9	Q1	1.40	25.31%
502	ANTIOXIDANTS & REDOX SIGNALING	ANTIOXID REDOX SIGN	MARY ANN LIEBERT, INC	1523-0864	1557-7716	ENDOCRINOLOGY & METABOLISM	SCIE	24,621	5.9	Q1	1.20	11.46%
503	LAB ANIMAL	LAB ANIMAL	NATURE PORTFOLIO	0093-7355	1548-4475	VETERINARY SCIENCES	SCIE	1,448	5.9	Q1	1.36	21.57%
504	AMERICAN JOURNAL OF RESPIRATORY CELL AND MOLECULAR BIOLOGY	AM J RESP CELL MOL	AMER THORACIC SOC	1044-1549	1535-4989	RESPIRATORY SYSTEM	SCIE	13,202	5.9	Q1	1.25	12.08%
505	Globalization and Health	GLOBALIZATION HEALTH	BMC	N/A	1744-8603	PUBLIC, ENVIRONMENTAL & OCCUPATIONAL HEALTH	SCIE, SSCI	5,337	5.9	Q1	2.01	100.00%
506	Journal of Occupational Health Psychology	J OCCUP HEALTH PSYCH	EDUCATIONAL PUBLISHING FOUNDATION-AMERICAN PSYCHOLOGICAL ASSOC	1076-8998	1939-1307	PUBLIC, ENVIRONMENTAL & OCCUPATIONAL HEALTH / PSYCHOLOGY, APPLIED	SSCI	8,538	5.9	Q1	1.55	9.52%
507	PSYCHOLOGICAL MEDICINE	PSYCHOL MED	CAMBRIDGE UNIV PRESS	0033-2917	1469-8978	PSYCHOLOGY, CLINICAL / PSYCHIATRY / PSYCHOLOGY	SSCI	35,023	5.9	Q1	2.35	47.64%
508	Epidemiology and Psychiatric Sciences	EPIDEMIOL PSYCH SCI	CAMBRIDGE UNIV PRESS	2045-7960	2045-7979	PSYCHIATRY	SCIE, SSCI	4,095	5.9	Q1	1.52	100.00%
509	Journal of Orthopaedic Translation	J ORTHOP TRANSL	ELSEVIER	2214-031X	2214-031X	ORTHOPEDICS	SCIE	3,023	5.9	Q1	2.78	94.81%
510	Oncogenesis	ONCOGENESIS	SPRINGERNATURE	2157-9024	2157-9024	ONCOLOGY	SCIE	4,260	5.9	Q1	1.31	100.00%
511	NUTRITION REVIEWS	NUTR REV	OXFORD UNIV PRESS INC	0029-6643	1753-4887	NUTRITION & DIETETICS	SCIE	11,147	5.9	Q1	0.79	24.44%
512	Fluids and Barriers of the CNS	FLUIDS BARRIERS CNS	BMC	2045-8118	2045-8118	NEUROSCIENCES	SCIE	3,449	5.9	Q1	1.54	99.60%
513	Neural Regeneration Research	NEURAL REGEN RES	WOLTERS KLUWER MEDKNOW PUBLICATIONS	1673-5374	1876-7958	NEUROSCIENCES	SCIE	11,891	5.9	Q1	1.03	94.78%
514	Neuroscience Bulletin	NEUROSCI BULL	SPRINGER	1673-7067	1995-8218	NEUROSCIENCES	SCIE	4,675	5.9	Q1	0.99	33.94%
515	European Journal of Internal Medicine	EUR J INTERN MED	ELSEVIER	0953-6205	1879-0828	MEDICINE, GENERAL & INTERNAL	SCIE	7,785	5.9	Q1	1.28	24.20%
516	CANADIAN JOURNAL OF CARDIOLOGY	CAN J CARDIOL	ELSEVIER SCIENCE INC	0828-282X	1916-7075	CARDIAC & CARDIOVASCULAR SYSTEMS	SCIE	9,160	5.8	Q1	1.39	14.17%
517	JOURNAL OF CLINICAL PERIODONTOLOGY	J CLIN PERIODONTOL	WILEY	0303-6979	1600-051X	DENTISTRY, ORAL SURGERY & MEDICINE	SCIE	21,117	5.8	Q1	2.69	38.32%
518	BRAIN PATHOLOGY	BRAIN PATHOL	WILEY	1015-6305	1750-3639	CLINICAL NEUROLOGY / NEUROSCIENCES / PATHOLOGY	SCIE	6,500	5.8	Q1	1.80	70.68%
519	Epilepsy Currents	EPILEPSY CURR	SAGE PUBLICATIONS INC	1535-7597	1535-7511	CLINICAL NEUROLOGY	SCIE	1,192	5.8	Q1	1.00	87.18%
520	Advances in Wound Care	ADV WOUND CARE	MARY ANN LIEBERT, INC	2162-1918	2162-1934	DERMATOLOGY	SCIE	4,667	5.8	Q1	1.40	19.05%
521	United European Gastroenterology Journal	UNITED EUR GASTROENT	JOHN WILEY & SONS LTD	2050-6406	2050-6414	GASTROENTEROLOGY & HEPATOLOGY	SCIE	4,195	5.8	Q1	1.17	76.60%
522	Translational Psychiatry	TRANSL PSYCHIAT	SPRINGERNATURE	2158-3188	2158-3188	PSYCHIATRY	SCIE	20,127	5.8	Q1	1.57	99.66%
523	OBSTETRICS AND GYNECOLOGY	OBSTET GYNECOL	LIPPINCOTT WILLIAMS & WILKINS	0029-7844	0029-7844	OBSTETRICS & GYNECOLOGY	SCIE	36,311	5.8	Q1	2.31	17.71%
524	JOURNAL OF MEDICAL INTERNET RESEARCH	J MED INTERNET RES	JMIR PUBLICATIONS, INC	1438-8871	N/A	MEDICAL INFORMATICS	SCIE	43,801	5.8	Q1	1.68	98.21%
525	JOURNAL OF DENTAL RESEARCH	J DENT RES	SAGE PUBLICATIONS INC	0022-0345	1544-0591	DENTISTRY, ORAL SURGERY & MEDICINE	SCIE	24,426	5.7	Q1	2.86	19.13%
526	Japanese Dental Science Review	JPN DENT SCI REV	ELSEVIER SCI LTD	1882-7616	2213-6851	DENTISTRY, ORAL SURGERY & MEDICINE	SCIE	1,192	5.7	Q1	1.54	97.12%
527	Annals of Intensive Care	ANN INTENSIVE CARE	SPRINGER	2110-5820	2110-5820	CRITICAL CARE MEDICINE	SCIE	5,865	5.7	Q1	1.38	99.49%
528	Diabetes Technology & Therapeutics	DIABETES TECHNOL THE	MARY ANN LIEBERT, INC	1520-9156	1557-8593	ENDOCRINOLOGY & METABOLISM	SCIE	6,822	5.7	Q1	1.39	21.31%
529	Frontiers in Immunology	FRONT IMMUNOL	FRONTIERS MEDIA SA	1664-3224	1664-3224	IMMUNOLOGY	SCIE	190,309	5.7	Q1	0.95	99.65%
530	Kidney International Reports	KIDNEY INT REP	ELSEVIER SCIENCE INC	2468-0249	2468-0249	UROLOGY & NEPHROLOGY	SCIE	5,925	5.7	Q1	1.63	82.19%
531	Current Opinion in Virology	CURR OPIN VIROL	ELSEVIER SCI LTD	1879-6257	1879-6265	VIROLOGY	SCIE	5,051	5.7	Q1	1.11	33.33%
532	EUROPEAN JOURNAL OF VASCULAR AND ENDOVASCULAR SURGERY	EUR J VASC ENDOVASC	W B SAUNDERS CO LTD	1078-5884	1532-2165	SURGERY / PERIPHERAL VASCULAR DISEASE	SCIE	12,801	5.7	Q1	1.82	32.90%
533	Current Rheumatology Reports	CURR RHEUMATOL REP	SPRINGER	1523-3774	1534-6307	RHEUMATOLOGY	SCIE	4,127	5.7	Q1	1.36	27.56%
534	ACCIDENT ANALYSIS AND PREVENTION	ACCIDENT ANAL PREV	PERGAMON-ELSEVIER SCIENCE LTD	0001-4575	1879-2057	PUBLIC, ENVIRONMENTAL & OCCUPATIONAL HEALTH	SSCI	26,900	5.7	Q1	1.99	14.26%
535	NPJ Schizophrenia	NPJ SCHIZOPHR	NATURE PORTFOLIO	N/A	2334-265X	PSYCHIATRY	SCIE	1,174	5.7	Q1	1.19	98.31%
536	Drug Delivery and Translational Research	DRUG DELIV TRANSL RE	SPRINGER HEIDELBERG	2190-393X	2190-3948	PHARMACOLOGY & PHARMACY / MEDICINE, RESEARCH & EXPERIMENTAL	SCIE	5,947	5.7	Q1	1.34	27.38%
537	Current Atherosclerosis Reports	CURR ATHEROSCLER REP	CURRENT MEDICINE GROUP	1523-3804	1534-6242	PERIPHERAL VASCULAR DISEASE	SCIE	4,027	5.7	Q1	0.96	25.45%
538	BREAST	BREAST	CHURCHILL LIVINGSTONE	0960-9776	1532-3080	OBSTETRICS & GYNECOLOGY / ONCOLOGY	SCIE	7,528	5.7	Q1	1.55	83.71%
539	INTERNATIONAL JOURNAL OF CANCER	INT J CANCER	WILEY	0020-7136	1097-0215	ONCOLOGY	SCIE	51,001	5.7	Q1	1.21	39.88%
540	Biological Psychiatry-Cognitive Neuroscience and Neuroimaging	BIOL PSYCHIAT-COGN N	ELSEVIER	2451-9022	2451-9030	NEUROSCIENCES	SCIE	3,995	5.7	Q1	1.47	28.70%
541	INTERNATIONAL JOURNAL OF MOLECULAR MEDICINE	INT J MOL MED	SPANDIDOS PUBL LTD	1107-3756	1791-244X	MEDICINE, RESEARCH & EXPERIMENTAL	SCIE	16,925	5.7	Q1	1.14	90.35%
542	HEART RHYTHM	HEART RHYTHM	ELSEVIER SCIENCE INC	1547-5271	1556-3871	CARDIAC & CARDIOVASCULAR SYSTEMS	SCIE	15,444	5.6	Q1	1.54	16.31%
543	PROGRESS IN CARDIOVASCULAR DISEASES	PROG CARDIOVASC DIS	W B SAUNDERS CO-ELSEVIER INC	0033-0620	1873-1740	CARDIAC & CARDIOVASCULAR SYSTEMS	SCIE	5,841	5.6	Q1	0.90	10.86%
544	Neurotherapeutics	NEUROTHERAPEUTICS	SPRINGER	1933-7213	1878-7479	CLINICAL NEUROLOGY / PHARMACOLOGY & PHARMACY / NEUROSCIENCES	SCIE	8,605	5.6	Q1	1.39	44.74%
545	JOURNAL DER DEUTSCHEN DERMATOLOGISCHEN GESELLSCHAFT	J DTSCH DERMATOL GES	WILEY	1610-0379	1610-0387	DERMATOLOGY	SCIE	4,225	5.6	Q1	1.37	62.04%
546	Hepatology Communications	HEPATOL COMMUN	LIPPINCOTT WILLIAMS & WILKINS	N/A	2471-254X	GASTROENTEROLOGY & HEPATOLOGY	SCIE	5,170	5.6	Q1	1.23	74.50%
547	Radiology-Imaging Cancer	RADIOL-IMAG CANCER	RADIOLOGICAL SOC NORTH AMERICA (RSNA)	2638-616X	2638-616X	RADIOLOGY, NUCLEAR MEDICINE & MEDICAL IMAGING / ONCOLOGY	ESCI	491	5.6	Q1	0.90	92.65%
548	WORK AND STRESS	WORK STRESS	TAYLOR & FRANCIS LTD	0267-8373	1464-5335	PSYCHOLOGY, APPLIED	SSCI	4,208	5.6	Q1	1.34	49.15%
549	International Journal of Behavioral Nutrition and Physical Activity	INT J BEHAV NUTR PHY	BMC	N/A	1479-5868	PHYSIOLOGY / NUTRITION & DIETETICS	SCIE	14,337	5.6	Q1	1.65	99.78%
550	Acta Physiologica	ACTA PHYSIOL	WILEY	1748-1708	1748-1716	PHYSIOLOGY	SCIE	6,059	5.6	Q1	1.62	46.35%
551	JOURNAL OF PATHOLOGY	J PATHOL	WILEY	0022-3417	1096-9896	PATHOLOGY / ONCOLOGY	SCIE	17,732	5.6	Q1	1.80	46.07%
552	Cancer Biology & Medicine	CANCER BIOL MED	CHINA ANTI-CANCER ASSOC	2095-3941	2095-3941	ONCOLOGY / MEDICINE, RESEARCH & EXPERIMENTAL	SCIE	3,332	5.6	Q1	0.97	93.06%
553	Food Science and Human Wellness	FOOD SCI HUM WELL	TSINGHUA UNIV PRESS	N/A	2213-4530	NUTRITION & DIETETICS	SCIE	4,156	5.6	Q1	1.58	99.36%
554	mAbs	MABS-AUSTIN	TAYLOR & FRANCIS INC	1942-0862	1942-0870	MEDICINE, RESEARCH & EXPERIMENTAL	SCIE	6,473	5.6	Q1	1.37	100.00%
555	Journal of Cardiovascular Computed Tomography	J CARDIOVASC COMPUT	ELSEVIER SCIENCE INC	1934-5925	1934-5925	CARDIAC & CARDIOVASCULAR SYSTEMS / RADIOLOGY, NUCLEAR MEDICINE & MEDICAL IMAGING	SCIE	3,046	5.5	Q1	1.57	16.09%
556	ANNALS OF EMERGENCY MEDICINE	ANN EMERG MED	MOSBY-ELSEVIER	0196-0644	1097-6760	EMERGENCY MEDICINE	SCIE	11,721	5.5	Q1	2.61	14.89%
557	JOURNAL OF THROMBOSIS AND HAEMOSTASIS	J THROMB HAEMOST	ELSEVIER SCIENCE INC	1538-7933	1538-7836	HEMATOLOGY / PERIPHERAL VASCULAR DISEASE	SCIE	22,932	5.5	Q1	2.27	35.79%
558	TRANSPLANTATION	TRANSPLANTATION	LIPPINCOTT WILLIAMS & WILKINS	0041-1337	1534-6080	IMMUNOLOGY / SURGERY	SCIE	22,915	5.5	Q1	1.66	13.70%
559	MEDICAL MICROBIOLOGY AND IMMUNOLOGY	MED MICROBIOL IMMUN	SPRINGER	0300-8584	1432-1831	IMMUNOLOGY	SCIE	2,457	5.5	Q1	0.94	44.44%
560	Virulence	VIRULENCE	TAYLOR & FRANCIS INC	2150-5594	2150-5608	IMMUNOLOGY / INFECTIOUS DISEASES	SCIE	7,200	5.5	Q1	0.89	100.00%
561	CRITICAL REVIEWS IN ONCOLOGY HEMATOLOGY	CRIT REV ONCOL HEMAT	ELSEVIER SCIENCE INC	1040-8428	1879-0461	HEMATOLOGY / ONCOLOGY	SCIE	11,386	5.5	Q1	0.88	19.45%
562	Expert Review of Vaccines	EXPERT REV VACCINES	TAYLOR & FRANCIS LTD	1476-0584	1744-8395	IMMUNOLOGY	SCIE	5,991	5.5	Q1	0.79	49.59%
563	PLoS Pathogens	PLOS PATHOG	PUBLIC LIBRARY SCIENCE	1553-7366	1553-7374	VIROLOGY / PARASITOLOGY	SCIE	50,285	5.5	Q1	1.49	99.47%
564	Virus Evolution	VIRUS EVOL	OXFORD UNIV PRESS	N/A	2057-1577	VIROLOGY	SCIE	3,399	5.5	Q1	1.14	95.63%
565	Journal of Adolescent Health	J ADOLESCENT HEALTH	ELSEVIER SCIENCE INC	1054-139X	1879-1972	PUBLIC, ENVIRONMENTAL & OCCUPATIONAL HEALTH / PEDIATRICS	SCIE, SSCI	19,485	5.5	Q1	2.20	21.93%
566	CLINICAL CHILD AND FAMILY PSYCHOLOGY REVIEW	CLIN CHILD FAM PSYCH	SPRINGER/PLENUM PUBLISHERS	1096-4037	1573-2827	PSYCHOLOGY, CLINICAL	SSCI	3,878	5.5	Q1	1.44	40.63%
567	Current Psychiatry Reports	CURR PSYCHIAT REP	SPRINGER	1523-3812	1535-1645	PSYCHIATRY	SCIE, SSCI	8,709	5.5	Q1	0.80	24.29%
568	Dialogues in Clinical Neuroscience	DIALOGUES CLIN NEURO	TAYLOR & FRANCIS LTD	1294-8322	1958-5969	NEUROSCIENCES	SCIE	6,196	5.5	Q1	1.84	100.00%
569	European Heart Journal-Cardiovascular Pharmacotherapy	EUR HEART J-CARD PHA	OXFORD UNIV PRESS	2055-6837	2055-6845	CARDIAC & CARDIOVASCULAR SYSTEMS / PHARMACOLOGY & PHARMACY	SCIE	1,629	5.4	Q1	1.69	23.40%
570	JOURNAL OF THE AMERICAN SOCIETY OF ECHOCARDIOGRAPHY	J AM SOC ECHOCARDIOG	MOSBY-ELSEVIER	0894-7317	N/A	CARDIAC & CARDIOVASCULAR SYSTEMS	SCIE	12,506	5.4	Q1	1.47	13.17%
571	CURRENT ALLERGY AND ASTHMA REPORTS	CURR ALLERGY ASTHM R	CURRENT MEDICINE GROUP	1529-7322	1534-6315	ALLERGY / IMMUNOLOGY	SCIE	3,545	5.4	Q1	0.69	23.70%
572	INTERNATIONAL ENDODONTIC JOURNAL	INT ENDOD J	WILEY	0143-2885	1365-2591	DENTISTRY, ORAL SURGERY & MEDICINE	SCIE	11,468	5.4	Q1	1.91	25.87%
573	Emergencias	EMERGENCIAS	Soc Espanola Medicina Urgencias & Emergencias - SEMES	1137-6821	2386-5857	EMERGENCY MEDICINE	SCIE	901	5.4	Q1	1.77	0.00%
574	DIABETES OBESITY & METABOLISM	DIABETES OBES METAB	WILEY	1462-8902	1463-1326	ENDOCRINOLOGY & METABOLISM	SCIE	14,715	5.4	Q1	1.35	41.23%
575	npj Aging and Mechanisms of Disease	NPJ AGING MECH DIS	NATURE PORTFOLIO	N/A	2056-3973	GERIATRICS & GERONTOLOGY	ESCI	629	5.4	Q1	1.38	100.00%
576	BIODRUGS	BIODRUGS	ADIS INT LTD	1173-8804	1179-190X	IMMUNOLOGY / PHARMACOLOGY & PHARMACY / ONCOLOGY	SCIE	2,893	5.4	Q1	1.07	50.00%
577	INFECTION	INFECTION	SPRINGER HEIDELBERG	0300-8126	1439-0973	INFECTIOUS DISEASES	SCIE	6,137	5.4	Q1	1.14	61.77%
578	COMPUTERIZED MEDICAL IMAGING AND GRAPHICS	COMPUT MED IMAG GRAP	PERGAMON-ELSEVIER SCIENCE LTD	0895-6111	1879-0771	RADIOLOGY, NUCLEAR MEDICINE & MEDICAL IMAGING	SCIE	4,582	5.4	Q1	1.48	18.71%
579	Journal of Cystic Fibrosis	J CYST FIBROS	ELSEVIER	1569-1993	1873-5010	RESPIRATORY SYSTEM	SCIE	6,862	5.4	Q1	1.47	24.27%
580	Environmental Health	ENVIRON HEALTH-GLOB	BMC	N/A	1476-069X	PUBLIC, ENVIRONMENTAL & OCCUPATIONAL HEALTH	SCIE	8,614	5.4	Q1	1.19	100.00%
581	NEUROPSYCHOLOGY REVIEW	NEUROPSYCHOL REV	SPRINGER	1040-7308	1573-6660	PSYCHOLOGY, CLINICAL / NEUROSCIENCES	SSCI	4,292	5.4	Q1	0.81	41.72%
582	EXPERT OPINION ON THERAPEUTIC PATENTS	EXPERT OPIN THER PAT	TAYLOR & FRANCIS LTD	1354-3776	1744-7674	PHARMACOLOGY & PHARMACY	SCIE	4,251	5.4	Q1	0.85	4.14%
583	MOLECULAR CANCER THERAPEUTICS	MOL CANCER THER	AMER ASSOC CANCER RESEARCH	1535-7163	1538-8514	ONCOLOGY	SCIE	18,999	5.4	Q1	1.18	32.02%
584	GLIA	GLIA	WILEY	0894-1491	1098-1136	NEUROSCIENCES	SCIE	15,984	5.4	Q1	1.44	39.02%
585	Communications Medicine	COMMUN MED-LONDON	SPRINGERNATURE	2730-664X	2730-664X	MEDICINE, RESEARCH & EXPERIMENTAL	ESCI	1,168	5.4	Q1	1.30	99.72%
586	Journal of Healthcare Informatics Research	J HEALTHC INFORM RES	SPRINGERNATURE	2509-4971	2509-498X	MEDICAL INFORMATICS	ESCI	448	5.4	Q1	1.55	41.10%
587	JMIR mHealth and uHealth	JMIR MHEALTH UHEALTH	JMIR PUBLICATIONS, INC	2291-5222	2291-5222	MEDICAL INFORMATICS	SCIE	12,358	5.4	Q1	1.24	98.93%
588	ANNALS OF ALLERGY ASTHMA & IMMUNOLOGY	ANN ALLERG ASTHMA IM	ELSEVIER SCIENCE INC	1081-1206	1534-4436	ALLERGY / IMMUNOLOGY	SCIE	10,521	5.3	Q1	0.82	18.61%
589	PROGRESS IN NEURO-PSYCHOPHARMACOLOGY & BIOLOGICAL PSYCHIATRY	PROG NEURO-PSYCHOPH	PERGAMON-ELSEVIER SCIENCE LTD	0278-5846	1878-4216	CLINICAL NEUROLOGY / NEUROSCIENCES / PHARMACOLOGY & PHARMACY / PSYCHIATRY	SCIE	14,045	5.3	Q1	1.43	12.94%
590	SLEEP	SLEEP	OXFORD UNIV PRESS INC	0161-8105	1550-9109	CLINICAL NEUROLOGY / NEUROSCIENCES	SCIE	28,733	5.3	Q1	1.35	28.81%
591	HEADACHE	HEADACHE	WILEY	0017-8748	1526-4610	CLINICAL NEUROLOGY	SCIE	10,511	5.3	Q1	1.30	27.32%
592	EUROPEAN JOURNAL OF ENDOCRINOLOGY	EUR J ENDOCRINOL	OXFORD UNIV PRESS	0804-4643	1479-683X	ENDOCRINOLOGY & METABOLISM	SCIE	15,984	5.3	Q1	1.28	31.86%
593	GeroScience	GEROSCIENCE	SPRINGER	2509-2715	2509-2723	GERIATRICS & GERONTOLOGY	SCIE	4,501	5.3	Q1	1.47	47.87%
594	MECHANISMS OF AGEING AND DEVELOPMENT	MECH AGEING DEV	ELSEVIER IRELAND LTD	0047-6374	1872-6216	GERIATRICS & GERONTOLOGY	SCIE	7,523	5.3	Q1	1.03	29.58%
595	International Journal of Clinical and Health Psychology	INT J CLIN HLTH PSYC	ELSEVIER SCIENCE INC	1697-2600	1576-7329	PSYCHOLOGY, CLINICAL	SSCI	1,935	5.3	Q1	2.16	96.39%
596	INTERNATIONAL JOURNAL OF HUMAN-COMPUTER STUDIES	INT J HUM-COMPUT ST	ACADEMIC PRESS LTD- ELSEVIER SCIENCE LTD	1071-5819	1095-9300	PSYCHOLOGY, MULTIDISCIPLINARY	SSCI	7,523	5.3	Q1	1.41	30.99%
597	MULTIVARIATE BEHAVIORAL RESEARCH	MULTIVAR BEHAV RES	ROUTLEDGE JOURNALS, TAYLOR & FRANCIS LTD	0027-3171	1532-7906	PSYCHOLOGY, EXPERIMENTAL	SSCI	9,297	5.3	Q1	1.38	22.60%
598	SCHIZOPHRENIA BULLETIN	SCHIZOPHRENIA BULL	OXFORD UNIV PRESS	0586-7614	1745-1701	PSYCHIATRY	SCIE, SSCI	17,775	5.3	Q1	1.44	35.99%
599	ACTA PSYCHIATRICA SCANDINAVICA	ACTA PSYCHIAT SCAND	WILEY	0001-690X	1600-0447	PSYCHIATRY	SCIE, SSCI	13,899	5.3	Q1	1.22	50.18%
600	General Psychiatry	GEN PSYCHIAT	BMJ PUBLISHING GROUP	2096-5923	2517-729X	PSYCHIATRY	ESCI	1,462	5.3	Q1	1.17	100.00%
601	BRITISH JOURNAL OF GENERAL PRACTICE	BRIT J GEN PRACT	ROYAL COLL GENERAL PRACTITIONERS	0960-1643	1478-5242	PRIMARY HEALTH CARE / MEDICINE, GENERAL & INTERNAL	SCIE	8,868	5.3	Q1	2.29	91.06%
602	International Journal of Pharmaceutics	INT J PHARMACEUT	ELSEVIER	0378-5173	1873-3476	PHARMACOLOGY & PHARMACY	SCIE	63,067	5.3	Q1	1.63	15.26%
603	BIOCHEMICAL PHARMACOLOGY	BIOCHEM PHARMACOL	PERGAMON-ELSEVIER SCIENCE LTD	0006-2952	1873-2968	PHARMACOLOGY & PHARMACY	SCIE	30,844	5.3	Q1	1.41	16.20%
604	Chinese Medicine	CHIN MED-UK	BMC	1749-8546	1749-8546	PHARMACOLOGY & PHARMACY / INTEGRATIVE & COMPLEMENTARY MEDICINE	SCIE	4,171	5.3	Q1	1.32	100.00%
605	Journal of Pharmaceutical Investigation	J PHARM INVEST	SPRINGERNATURE	2093-5552	2093-6214	PHARMACOLOGY & PHARMACY	SCIE	1,721	5.3	Q1	1.10	5.33%
606	PHYSIOLOGY	PHYSIOLOGY	AMER PHYSIOLOGICAL SOC	1548-9213	1548-9221	PHYSIOLOGY	SCIE	4,751	5.3	Q1	1.05	3.37%
607	Molecular Therapy Oncolytics	MOL THER ONCOLYTICS	CELL PRESS	2372-7705	2372-7705	ONCOLOGY / MEDICINE, RESEARCH & EXPERIMENTAL	SCIE	3,604	5.3	Q1	1.27	89.28%
608	Cancer Cell International	CANCER CELL INT	BMC	N/A	1475-2867	ONCOLOGY	SCIE	13,676	5.3	Q1	1.12	99.57%
609	JCO Precision Oncology	JCO PRECIS ONCOL	LIPPINCOTT WILLIAMS & WILKINS	N/A	2473-4284	ONCOLOGY	SCIE	4,862	5.3	Q1	1.05	37.94%
610	FOOD REVIEWS INTERNATIONAL	FOOD REV INT	TAYLOR & FRANCIS INC	8755-9129	1525-6103	NUTRITION & DIETETICS	SCIE	5,785	5.3	Q1	0.65	8.71%
611	Biologics-Targets & Therapy	BIOL-TARGETS THER	DOVE MEDICAL PRESS LTD	1177-5475	1177-5491	MEDICINE, RESEARCH & EXPERIMENTAL	ESCI	940	5.3	Q1	0.67	95.95%
612	Psoriasis-Targets and Therapy	PSORIASIS-TARGETS TH	DOVE MEDICAL PRESS LTD	N/A	2230-326X	DERMATOLOGY	ESCI	445	5.2	Q1	1.43	100.00%
613	Current Diabetes Reports	CURR DIABETES REP	CURRENT MEDICINE GROUP	1534-4827	1539-0829	ENDOCRINOLOGY & METABOLISM	SCIE	6,722	5.2	Q1	0.68	19.61%
614	Vaccines	VACCINES-BASEL	MDPI	N/A	2076-393X	IMMUNOLOGY / MEDICINE, RESEARCH & EXPERIMENTAL	SCIE	26,009	5.2	Q1	1.23	99.61%
615	Immunity & Ageing	IMMUN AGEING	BMC	1742-4933	1742-4933	GERIATRICS & GERONTOLOGY / IMMUNOLOGY	SCIE	2,063	5.2	Q1	1.22	99.42%
616	ADDICTION	ADDICTION	WILEY	0965-2140	1360-0443	SUBSTANCE ABUSE / PSYCHIATRY	SCIE, SSCI	20,046	5.2	Q1	1.36	39.19%
617	RADIOGRAPHICS	RADIOGRAPHICS	RADIOLOGICAL SOC NORTH AMERICA (RSNA)	0271-5333	N/A	RADIOLOGY, NUCLEAR MEDICINE & MEDICAL IMAGING	SCIE	15,185	5.2	Q1	1.46	0.00%
618	Journal of NeuroEngineering and Rehabilitation	J NEUROENG REHABIL	BMC	N/A	1743-0003	REHABILITATION / NEUROSCIENCES	SCIE	9,306	5.2	Q1	1.44	99.79%
619	CURRENT OPINION IN RHEUMATOLOGY	CURR OPIN RHEUMATOL	LIPPINCOTT WILLIAMS & WILKINS	1040-8711	1531-6963	RHEUMATOLOGY	SCIE	5,260	5.2	Q1	0.87	7.34%
620	EPIDEMIOLOGIC REVIEWS	EPIDEMIOL REV	OXFORD UNIV PRESS INC	0193-936X	1478-6729	PUBLIC, ENVIRONMENTAL & OCCUPATIONAL HEALTH	SCIE	3,136	5.2	Q1	0.73	20.59%
621	Body Image	BODY IMAGE	ELSEVIER	1740-1445	1873-6807	PSYCHOLOGY, CLINICAL / PSYCHOLOGY, MULTIDISCIPLINARY / PSYCHIATRY	SSCI	7,928	5.2	Q1	1.74	19.02%
622	ENVIRONMENT AND BEHAVIOR	ENVIRON BEHAV	SAGE PUBLICATIONS INC	0013-9165	1552-390X	PSYCHOLOGY, MULTIDISCIPLINARY	SSCI	8,196	5.2	Q1	1.31	28.36%
623	JOURNAL OF VOCATIONAL BEHAVIOR	J VOCAT BEHAV	ACADEMIC PRESS INC ELSEVIER SCIENCE	0001-8791	1095-9084	PSYCHOLOGY, APPLIED	SSCI	16,322	5.2	Q1	1.84	21.52%
624	Revista de Psiquiatria y Salud Mental	REV PSIQUIATR SALUD	ELSEVIER ESPANA SLU	1888-9891	1989-4600	PSYCHIATRY	SCIE, SSCI	776	5.2	Q1	1.37	7.55%
625	International Journal of Pharmaceutics-X	INT J PHARM-X	ELSEVIER	N/A	2590-1567	PHARMACOLOGY & PHARMACY	SCIE	837	5.2	Q1	1.54	93.01%
626	LIFE SCIENCES	LIFE SCI	PERGAMON-ELSEVIER SCIENCE LTD	0024-3205	1879-0631	PHARMACOLOGY & PHARMACY /MEDICINE, RESEARCH & EXPERIMENTAL	SCIE	43,636	5.2	Q1	1.39	7.62%
627	Journal of Neuroimmune Pharmacology	J NEUROIMMUNE PHARM	SPRINGER	1557-1890	1557-1904	PHARMACOLOGY & PHARMACY / NEUROSCIENCES	SCIE	3,352	5.2	Q1	1.17	35.34%
628	SURVEY OF OPHTHALMOLOGY	SURV OPHTHALMOL	ELSEVIER SCIENCE INC	0039-6257	1879-3304	OPHTHALMOLOGY	SCIE	7,214	5.2	Q1	1.39	12.06%
629	OBSTETRICAL & GYNECOLOGICAL SURVEY	OBSTET GYNECOL SURV	LIPPINCOTT WILLIAMS & WILKINS	0029-7828	1533-9866	OBSTETRICS & GYNECOLOGY	SCIE	2,594	5.2	Q1	0.99	2.78%
630	NUTRITION RESEARCH REVIEWS	NUTR RES REV	CAMBRIDGE UNIV PRESS	0954-4224	1475-2700	NUTRITION & DIETETICS	SCIE	3,264	5.2	Q1	0.72	47.37%
631	AMYLOID-JOURNAL OF PROTEIN FOLDING DISORDERS	AMYLOID	TAYLOR & FRANCIS LTD	1350-6129	1744-2818	MEDICINE, RESEARCH & EXPERIMENTAL / MEDICINE, GENERAL & INTERNAL	SCIE	2,223	5.2	Q1	1.18	31.25%
632	REGIONAL ANESTHESIA AND PAIN MEDICINE	REGION ANESTH PAIN M	BMJ PUBLISHING GROUP	1098-7339	1532-8651	ANESTHESIOLOGY	SCIE	7,308	5.1	Q1	1.77	10.09%
633	HEART	HEART	BMJ PUBLISHING GROUP	1355-6037	1468-201X	CARDIAC & CARDIOVASCULAR SYSTEMS	SCIE	20,284	5.1	Q1	1.41	26.50%
634	JOURNAL OF BONE AND MINERAL RESEARCH	J BONE MINER RES	WILEY	0884-0431	1523-4681	ENDOCRINOLOGY & METABOLISM	SCIE	25,667	5.1	Q1	1.35	43.28%
635	LIVER TRANSPLANTATION	LIVER TRANSPLANT	LIPPINCOTT WILLIAMS & WILKINS	1527-6465	1527-6473	GASTROENTEROLOGY & HEPATOLOGY / SURGERY	SCIE	10,576	5.1	Q1	1.34	10.00%
636	BRITISH JOURNAL OF HAEMATOLOGY	BRIT J HAEMATOL	WILEY	0007-1048	1365-2141	HEMATOLOGY	SCIE	26,911	5.1	Q1	0.96	31.06%
637	PROSTATE CANCER AND PROSTATIC DISEASES	PROSTATE CANCER P D	SPRINGERNATURE	1365-7852	1476-5608	UROLOGY & NEPHROLOGY / ONCOLOGY	SCIE	4,092	5.1	Q1	1.26	29.83%
638	Substance Abuse and Rehabilitation	SUBST ABUSE REHABIL	DOVE MEDICAL PRESS LTD	1179-8467	1179-8467	SUBSTANCE ABUSE	ESCI	613	5.1	Q1	0.69	97.14%
639	RMD Open	RMD OPEN	BMJ PUBLISHING GROUP	2056-5933	2056-5933	RHEUMATOLOGY	SCIE	4,779	5.1	Q1	1.46	99.51%
640	Behavioural Public Policy	BEHAV PUBLIC POLICY	CAMBRIDGE UNIV PRESS	2398-063X	2398-0648	PSYCHOLOGY, SOCIAL / PSYCHOLOGY, APPLIED	ESCI	969	5.1	Q1	1.85	35.00%
641	PSYCHOLOGICAL REVIEW	PSYCHOL REV	AMER PSYCHOLOGICAL ASSOC	0033-295X	1939-1471	PSYCHOLOGY, MULTIDISCIPLINARY / PSYCHOLOGY	SSCI	31,127	5.1	Q1	1.95	27.72%
642	ACS Pharmacology & Translational Science	ACS PHARMACOL TRANSL	AMER CHEMICAL SOC	N/A	2575-9108	PHARMACOLOGY & PHARMACY	ESCI	2,416	5.1	Q1	1.43	23.36%
643	Function	FUNCTION	OXFORD UNIV PRESS	N/A	2633-8823	PHYSIOLOGY	ESCI	486	5.1	Q1	1.23	99.13%
644	LABORATORY INVESTIGATION	LAB INVEST	ELSEVIER SCIENCE INC	0023-6837	1530-0307	PATHOLOGY / MEDICINE, RESEARCH & EXPERIMENTAL	SCIE	11,659	5.1	Q1	1.49	29.00%
645	ADVANCES IN ANATOMIC PATHOLOGY	ADV ANAT PATHOL	LIPPINCOTT WILLIAMS & WILKINS	1072-4109	1533-4031	PATHOLOGY	SCIE	2,213	5.1	Q1	1.05	5.36%
646	Lung Cancer-Targets and Therapy	LUNG CANCER-TARGETS	DOVE MEDICAL PRESS LTD	N/A	1179-2728	ONCOLOGY	ESCI	429	5.1	Q1	0.60	88.89%
647	NEUROBIOLOGY OF DISEASE	NEUROBIOL DIS	ACADEMIC PRESS INC ELSEVIER SCIENCE	0969-9961	1095-953X	NEUROSCIENCES	SCIE	20,163	5.1	Q1	1.42	96.71%
648	Precision Clinical Medicine	PRECIS CLIN MED	OXFORD UNIV PRESS	2096-5303	2516-1571	MEDICINE, RESEARCH & EXPERIMENTAL	ESCI	595	5.1	Q1	1.11	100.00%
649	American Journal of Medicine	AM J MED	ELSEVIER SCIENCE INC	0002-9343	1555-7162	MEDICINE, GENERAL & INTERNAL	SCIE	23,835	5.1	Q1	0.93	9.07%
650	Journal of Clinical Anesthesia	J CLIN ANESTH	ELSEVIER SCIENCE INC	0952-8180	1873-4529	ANESTHESIOLOGY	SCIE	6,190	5	Q1	1.68	15.17%
651	Journal of the American Heart Association	J AM HEART ASSOC	WILEY	N/A	2047-9980	CARDIAC & CARDIOVASCULAR SYSTEMS	SCIE	39,845	5	Q1	1.34	97.13%
652	CEPHALALGIA	CEPHALALGIA	SAGE PUBLICATIONS LTD	0333-1024	1468-2982	CLINICAL NEUROLOGY / NEUROSCIENCES	SCIE	13,053	5	Q1	1.37	50.64%
653	PSYCHIATRY AND CLINICAL NEUROSCIENCES	PSYCHIAT CLIN NEUROS	WILEY	1323-1316	1440-1819	CLINICAL NEUROLOGY / NEUROSCIENCES / PSYCHIATRY	SCIE	5,230	5	Q1	1.06	40.36%
654	BIPOLAR DISORDERS	BIPOLAR DISORD	WILEY	1398-5647	1399-5618	CLINICAL NEUROLOGY / NEUROSCIENCES / PSYCHIATRY	SCIE	4,840	5	Q1	1.00	40.67%
655	Digestive Endoscopy	DIGEST ENDOSC	WILEY	0915-5635	1443-1661	GASTROENTEROLOGY & HEPATOLOGY / SURGERY	SCIE	5,008	5	Q1	1.51	14.78%
656	JOURNAL OF CLINICAL ENDOCRINOLOGY & METABOLISM	J CLIN ENDOCR METAB	ENDOCRINE SOC	0021-972X	1945-7197	ENDOCRINOLOGY & METABOLISM	SCIE	79,019	5	Q1	1.25	32.13%
657	BIOFACTORS	BIOFACTORS	WILEY	0951-6433	1872-8081	ENDOCRINOLOGY & METABOLISM	SCIE	5,517	5	Q1	0.87	18.68%
658	JOURNAL OF INFECTIOUS DISEASES	J INFECT DIS	OXFORD UNIV PRESS INC	0022-1899	1537-6613	IMMUNOLOGY / INFECTIOUS DISEASES	SCIE	43,109	5	Q2	1.39	44.70%
659	JMIR Aging	JMIR AGING	JMIR PUBLICATIONS, INC	N/A	2561-7605	GERIATRICS & GERONTOLOGY / MEDICAL INFORMATICS	ESCI	948	5	Q1	1.21	99.47%
660	THROMBOSIS AND HAEMOSTASIS	THROMB HAEMOSTASIS	GEORG THIEME VERLAG KG	0340-6245	2567-689X	HEMATOLOGY / PERIPHERAL VASCULAR DISEASE	SCIE	14,731	5	Q1	1.10	25.79%
661	SEMINARS IN HEMATOLOGY	SEMIN HEMATOL	W B SAUNDERS CO-ELSEVIER INC	0037-1963	1532-8686	HEMATOLOGY	SCIE	2,179	5	Q1	0.99	13.79%
662	Inflammation and Regeneration	INFLAMM REGEN	BMC	N/A	1880-8190	IMMUNOLOGY / MEDICINE, RESEARCH & EXPERIMENTAL	SCIE	1,600	5	Q2	0.88	100.00%
663	GENES AND IMMUNITY	GENES IMMUN	SPRINGERNATURE	1466-4879	1476-5470	GENETICS & HEREDITY / IMMUNOLOGY	SCIE	2,569	5	Q1	0.80	45.36%
664	INTERNATIONAL IMMUNOLOGY	INT IMMUNOL	OXFORD UNIV PRESS	0953-8178	1460-2377	IMMUNOLOGY	SCIE	6,547	5	Q2	0.64	18.13%
665	Asian Journal of Social Health and Behavior	ASIAN J SOC HEAL BEH	WOLTERS KLUWER MEDKNOW PUBLICATIONS	N/A	2772-4204	PUBLIC, ENVIRONMENTAL & OCCUPATIONAL HEALTH / PSYCHOLOGY, MULTIDISCIPLINARY / PSYCHIATRY	ESCI	274	5	Q1	2.23	100.00%
666	Lancet Regional Health - Southeast Asia	LANCET REG HLTH-SE A	ELSEVIER	2772-3682	2772-3682	PUBLIC, ENVIRONMENTAL & OCCUPATIONAL HEALTH	ESCI	363	5	Q1	1.32	94.63%
667	AMERICAN JOURNAL OF EPIDEMIOLOGY	AM J EPIDEMIOL	OXFORD UNIV PRESS INC	0002-9262	1476-6256	PUBLIC, ENVIRONMENTAL & OCCUPATIONAL HEALTH	SCIE	36,738	5	Q1	1.28	30.76%
668	AMERICAN JOURNAL OF PHYSIOLOGY-CELL PHYSIOLOGY	AM J PHYSIOL-CELL PH	AMER PHYSIOLOGICAL SOC	0363-6143	1522-1563	PHYSIOLOGY	SCIE	17,347	5	Q1	1.14	6.86%
669	AAPS Journal	AAPS J	SPRINGER	1550-7416	1550-7416	PHARMACOLOGY & PHARMACY	SCIE	7,346	5	Q1	0.98	33.33%
670	Expert Opinion on Drug Delivery	EXPERT OPIN DRUG DEL	TAYLOR & FRANCIS LTD	1742-5247	1744-7593	PHARMACOLOGY & PHARMACY	SCIE	9,573	5	Q1	0.98	16.10%
671	INVESTIGATIVE OPHTHALMOLOGY & VISUAL SCIENCE	INVEST OPHTH VIS SCI	ASSOC RESEARCH VISION OPHTHALMOLOGY INC	0146-0404	1552-5783	OPHTHALMOLOGY	SCIE	56,392	5	Q1	1.62	99.14%
672	CLINICAL AND EXPERIMENTAL OPHTHALMOLOGY	CLIN EXP OPHTHALMOL	WILEY	1442-6404	1442-9071	OPHTHALMOLOGY	SCIE	4,556	5	Q1	1.43	27.45%
673	Molecular Oncology	MOL ONCOL	WILEY	1574-7891	1878-0261	ONCOLOGY	SCIE	10,032	5	Q1	1.25	100.00%
674	Annual Review of Vision Science	ANNU REV VIS SCI	ANNUAL REVIEWS	2374-4642	2374-4650	OPHTHALMOLOGY / NEUROSCIENCES	SCIE	1,509	5	Q1	0.95	34.21%
675	IEEE Transactions on Cognitive and Developmental Systems	IEEE T COGN DEV SYST	IEEE-INST ELECTRICAL ELECTRONICS ENGINEERS INC	2379-8920	2379-8939	NEUROSCIENCES	SCIE	2,534	5	Q1	1.24	7.57%
676	JOURNAL OF THORACIC AND CARDIOVASCULAR SURGERY	J THORAC CARDIOV SUR	MOSBY-ELSEVIER	0022-5223	1097-685X	CARDIAC & CARDIOVASCULAR SYSTEMS / SURGERY / RESPIRATORY SYSTEM	SCIE	29,859	4.9	Q1	2.04	9.16%
677	European Heart Journal-Quality of Care and Clinical Outcomes	EUR HEART J-QUAL CAR	OXFORD UNIV PRESS	2058-5225	2058-1742	CARDIAC & CARDIOVASCULAR SYSTEMS	SCIE	1,807	4.9	Q1	1.50	31.87%
678	ATHEROSCLEROSIS	ATHEROSCLEROSIS	ELSEVIER IRELAND LTD	0021-9150	1879-1484	CARDIAC & CARDIOVASCULAR SYSTEMS / PERIPHERAL VASCULAR DISEASE	SCIE	24,279	4.9	Q1	1.21	29.74%
679	JOURNAL OF MOLECULAR AND CELLULAR CARDIOLOGY	J MOL CELL CARDIOL	ELSEVIER SCI LTD	0022-2828	1095-8584	CARDIAC & CARDIOVASCULAR SYSTEMS	SCIE	14,270	4.9	Q1	1.07	23.27%
680	Spine Journal	SPINE J	ELSEVIER SCIENCE INC	1529-9430	1878-1632	CLINICAL NEUROLOGY / ORTHOPEDICS	SCIE	13,354	4.9	Q1	1.70	11.24%
681	JOURNAL OF AFFECTIVE DISORDERS	J AFFECT DISORDERS	ELSEVIER	0165-0327	1573-2517	CLINICAL NEUROLOGY / PSYCHIATRY	SCIE	60,575	4.9	Q1	1.47	18.34%
682	Alzheimers & Dementia-Translational Research & Clinical Interventions	ALZH DEMENT-TRCI	WILEY	N/A	2352-8737	CLINICAL NEUROLOGY / NEUROSCIENCES	ESCI	3,056	4.9	Q1	1.32	66.43%
683	Biology of Sex Differences	BIOL SEX DIFFER	BMC	N/A	2042-6410	ENDOCRINOLOGY & METABOLISM / GENETICS & HEREDITY	SCIE	3,132	4.9	Q1	1.41	99.55%
684	JOURNAL OF CEREBRAL BLOOD FLOW AND METABOLISM	J CEREBR BLOOD F MET	SAGE PUBLICATIONS INC	0271-678X	1559-7016	ENDOCRINOLOGY & METABOLISM / NEUROSCIENCES / HEMATOLOGY	SCIE	20,720	4.9	Q1	1.34	37.66%
685	Innovation in Aging	INNOV AGING	OXFORD UNIV PRESS	N/A	2399-5300	GERIATRICS & GERONTOLOGY	SCIE	1,971	4.9	Q1	0.90	95.24%
686	Frontiers in Genome Editing	FRONT GENOME EDIT	FRONTIERS MEDIA SA	N/A	2673-3439	GENETICS & HEREDITY	ESCI	627	4.9	Q1	0.87	100.00%
687	IMMUNOLOGY	IMMUNOLOGY	WILEY	0019-2805	1365-2567	IMMUNOLOGY	SCIE	13,080	4.9	Q2	0.80	36.17%
688	International Journal of Antimicrobial Agents	INT J ANTIMICROB AG	ELSEVIER	0924-8579	1872-7913	INFECTIOUS DISEASES / PHARMACOLOGY & PHARMACY	SCIE	14,856	4.9	Q1	2.43	24.68%
689	European Urology Focus	EUR UROL FOCUS	ELSEVIER	N/A	2405-4569	UROLOGY & NEPHROLOGY	SCIE	4,779	4.9	Q1	1.92	13.22%
690	Animal Microbiome	ANIM MICROBIOME	BMC	N/A	2524-4671	VETERINARY SCIENCES	ESCI	1,119	4.9	Q1	1.73	100.00%
691	Minerva Urology and Nephrology	MINERVA UROL NEPHROL	EDIZIONI MINERVA MEDICA	2724-6051	2724-6442	UROLOGY & NEPHROLOGY	SCIE	1,795	4.9	Q1	1.50	2.05%
692	Bone & Joint Journal	BONE JOINT J	BRITISH EDITORIAL SOC BONE & JOINT SURGERY	2049-4394	2049-4394	SURGERY / ORTHOPEDICS	SCIE	11,390	4.9	Q1	2.14	8.59%
693	SOCIAL SCIENCE & MEDICINE	SOC SCI MED	PERGAMON-ELSEVIER SCIENCE LTD	0277-9536	1873-5347	SOCIAL SCIENCES, BIOMEDICAL / PUBLIC, ENVIRONMENTAL & OCCUPATIONAL HEALTH	SSCI	54,548	4.9	Q1	1.67	37.04%
694	Pathogens and Global Health	PATHOG GLOB HEALTH	TAYLOR & FRANCIS LTD	2047-7724	2047-7732	TROPICAL MEDICINE / PUBLIC, ENVIRONMENTAL & OCCUPATIONAL HEALTH / PARASITOLOGY	SCIE	2,232	4.9	Q1	0.92	15.26%
695	RADIOTHERAPY AND ONCOLOGY	RADIOTHER ONCOL	ELSEVIER IRELAND LTD	0167-8140	1879-0887	RADIOLOGY, NUCLEAR MEDICINE & MEDICAL IMAGING / ONCOLOGY	SCIE	21,943	4.9	Q1	1.41	28.04%
696	Diagnostic and Interventional Imaging	DIAGN INTERV IMAG	ELSEVIER MASSON, CORP OFF	2211-5684	2211-5684	RADIOLOGY, NUCLEAR MEDICINE & MEDICAL IMAGING	SCIE	3,240	4.9	Q1	1.37	12.80%
697	JOURNAL OF EPIDEMIOLOGY AND COMMUNITY HEALTH	J EPIDEMIOL COMMUN H	BMJ PUBLISHING GROUP	0143-005X	1470-2738	PUBLIC, ENVIRONMENTAL & OCCUPATIONAL HEALTH	SCIE, SSCI	16,000	4.9	Q1	1.52	41.33%
698	Computers in Human Behavior Reports	COMPUT HUM BEHAV REP	ELSEVIER	2451-9588	2451-9588	PSYCHOLOGY, EXPERIMENTAL / PSYCHOLOGY, MULTIDISCIPLINARY	ESCI	1,174	4.9	Q1	1.60	95.86%
699	Current Opinion in Behavioral Sciences	CURR OPIN BEHAV SCI	ELSEVIER	2352-1546	2352-1554	PSYCHOLOGY, EXPERIMENTAL/ NEUROSCIENCES	SSCI	5,710	4.9	Q1	1.36	30.89%
700	APPLIED PSYCHOLOGY-AN INTERNATIONAL REVIEW-PSYCHOLOGIE APPLIQUEE-REVUE INTERNATIONALE	APPL PSYCHOL-INT REV	WILEY	0269-994X	1464-0597	PSYCHOLOGY, APPLIED	SSCI	6,045	4.9	Q1	1.65	39.91%
701	JOURNAL OF OCCUPATIONAL AND ORGANIZATIONAL PSYCHOLOGY	J OCCUP ORGAN PSYCH	WILEY	0963-1798	2044-8325	PSYCHOLOGY, APPLIED	SSCI	6,178	4.9	Q1	1.30	41.22%
702	Pharmaceutics	PHARMACEUTICS	MDPI	N/A	1999-4923	PHARMACOLOGY & PHARMACY	SCIE	45,427	4.9	Q1	1.30	99.64%
703	Marine Drugs	MAR DRUGS	MDPI	N/A	1660-3397	PHARMACOLOGY & PHARMACY	SCIE	28,325	4.9	Q1	1.27	99.53%
704	EXPERT OPINION ON INVESTIGATIONAL DRUGS	EXPERT OPIN INV DRUG	TAYLOR & FRANCIS LTD	1354-3784	1744-7658	PHARMACOLOGY & PHARMACY	SCIE	5,742	4.9	Q1	1.03	11.27%
705	EXERCISE AND SPORT SCIENCES REVIEWS	EXERC SPORT SCI REV	LIPPINCOTT WILLIAMS & WILKINS	0091-6331	1538-3008	PHYSIOLOGY	SCIE	3,794	4.9	Q1	1.01	16.22%
706	CELLULAR ONCOLOGY	CELL ONCOL	SPRINGER	2211-3428	2211-3436	PATHOLOGY / ONCOLOGY	SCIE	3,142	4.9	Q1	1.17	29.94%
707	Intensive and Critical Care Nursing	INTENS CRIT CARE NUR	ELSEVIER SCI LTD	0964-3397	1532-4036	NURSING	SCIE, SSCI	3,130	4.9	Q1	2.26	26.48%
708	ANNALS OF MEDICINE	ANN MED	TAYLOR & FRANCIS LTD	0785-3890	1365-2060	MEDICINE, GENERAL & INTERNAL	SCIE	7,923	4.9	Q1	1.33	98.38%
709	Computer Methods and Programs in Biomedicine	COMPUT METH PROG BIO	ELSEVIER IRELAND LTD	0169-2607	1872-7565	MEDICAL INFORMATICS	SCIE	18,735	4.9	Q1	1.26	20.03%
710	CONTACT DERMATITIS	CONTACT DERMATITIS	WILEY	0105-1873	1600-0536	ALLERGY / DERMATOLOGY	SCIE	7,292	4.8	Q2	1.10	39.61%
711	JOURNAL OF DENTISTRY	J DENT	ELSEVIER SCI LTD	0300-5712	1879-176X	DENTISTRY, ORAL SURGERY & MEDICINE	SCIE	14,129	4.8	Q1	1.97	26.06%
712	CLINICAL ORAL IMPLANTS RESEARCH	CLIN ORAL IMPLAN RES	WILEY	0905-7161	1600-0501	DENTISTRY, ORAL SURGERY & MEDICINE	SCIE	15,754	4.8	Q1	1.47	38.41%
713	JOURNAL OF NEUROLOGY	J NEUROL	SPRINGER HEIDELBERG	0340-5354	1432-1459	CLINICAL NEUROLOGY	SCIE	23,196	4.8	Q1	1.33	46.76%
714	Multiple Sclerosis Journal	MULT SCLER J	SAGE PUBLICATIONS LTD	1352-4585	1477-0970	CLINICAL NEUROLOGY / NEUROSCIENCES	SCIE	13,276	4.8	Q1	1.30	35.31%
715	Current Neurology and Neuroscience Reports	CURR NEUROL NEUROSCI	SPRINGER	1528-4042	1534-6293	CLINICAL NEUROLOGY / NEUROSCIENCES	SCIE	5,253	4.8	Q1	0.84	20.17%
716	ENDOCRINOLOGY AND METABOLISM CLINICS OF NORTH AMERICA	ENDOCRIN METAB CLIN	W B SAUNDERS CO-ELSEVIER INC	0889-8529	1558-4410	ENDOCRINOLOGY & METABOLISM	SCIE	4,445	4.8	Q1	1.00	4.61%
717	JOURNALS OF GERONTOLOGY SERIES B-PSYCHOLOGICAL SCIENCES AND SOCIAL SCIENCES	J GERONTOL B-PSYCHOL	OXFORD UNIV PRESS INC	1079-5014	1758-5368	GERIATRICS & GERONTOLOGY / PSYCHOLOGY, MULTIDISCIPLINARY / PSYCHOLOGY	SCIE	13,298	4.8	Q1	1.79	19.20%
718	International Immunopharmacology	INT IMMUNOPHARMACOL	ELSEVIER	1567-5769	1878-1705	IMMUNOLOGY / PHARMACOLOGY & PHARMACY	SCIE	33,229	4.8	Q2	1.24	13.44%
719	Clinical Epigenetics	CLIN EPIGENETICS	BMC	1868-7075	1868-7083	GENETICS & HEREDITY / ONCOLOGY	SCIE	7,566	4.8	Q1	1.13	99.33%
720	CANCER GENE THERAPY	CANCER GENE THER	SPRINGERNATURE	0929-1903	1476-5500	GENETICS & HEREDITY / ONCOLOGY / MEDICINE, RESEARCH & EXPERIMENTAL	SCIE	4,576	4.8	Q1	1.10	37.37%
721	Environmental Epigenetics	ENVIRON EPIGENETICS	OXFORD UNIV PRESS	2058-5888	2058-5888	GENETICS & HEREDITY	ESCI	605	4.8	Q1	0.97	87.50%
722	JOURNAL OF MOLECULAR MEDICINE-JMM	J MOL MED	SPRINGER HEIDELBERG	0946-2716	1432-1440	GENETICS & HEREDITY / MEDICINE, RESEARCH & EXPERIMENTAL	SCIE	8,597	4.8	Q1	0.93	34.28%
723	INFLAMMATION RESEARCH	INFLAMM RES	SPRINGER BASEL AG	1023-3830	1420-908X	IMMUNOLOGY	SCIE	6,477	4.8	Q2	0.79	17.66%
724	NEPHROLOGY DIALYSIS TRANSPLANTATION	NEPHROL DIAL TRANSPL	OXFORD UNIV PRESS	0931-0509	1460-2385	UROLOGY & NEPHROLOGY	SCIE	24,976	4.8	Q1	1.84	29.20%
725	Infectious Diseases of Poverty	INFECT DIS POVERTY	BMC	2095-5162	2049-9957	INFECTIOUS DISEASES / TROPICAL MEDICINE / PARASITOLOGY	SCIE	4,077	4.8	Q1	1.81	100.00%
726	INTERNATIONAL JOURNAL OF INFECTIOUS DISEASES	INT J INFECT DIS	ELSEVIER SCI LTD	1201-9712	1878-3511	INFECTIOUS DISEASES	SCIE	20,994	4.8	Q1	1.56	92.18%
727	Antimicrobial Resistance and Infection Control	ANTIMICROB RESIST IN	BMC	2047-2994	2047-2994	INFECTIOUS DISEASES / PUBLIC, ENVIRONMENTAL & OCCUPATIONAL HEALTH	SCIE	6,532	4.8	Q1	1.12	99.34%
728	IEEE TRANSACTIONS ON NEURAL SYSTEMS AND REHABILITATION ENGINEERING	IEEE T NEUR SYS REH	IEEE-INST ELECTRICAL ELECTRONICS ENGINEERS INC	1534-4320	1558-0210	REHABILITATION	SCIE	14,092	4.8	Q1	1.75	98.55%
729	Social and Personality Psychology Compass	SOC PERSONAL PSYCHOL	WILEY	N/A	1751-9004	PSYCHOLOGY, SOCIAL	SSCI	6,463	4.8	Q1	1.14	44.67%
730	PSYCHOLOGICAL SCIENCE	PSYCHOL SCI	SAGE PUBLICATIONS INC	0956-7976	1467-9280	PSYCHOLOGY, MULTIDISCIPLINARY	SSCI	33,832	4.8	Q1	2.11	30.40%
731	JOURNAL OF ANXIETY DISORDERS	J ANXIETY DISORD	PERGAMON-ELSEVIER SCIENCE LTD	0887-6185	1873-7897	PSYCHOLOGY, CLINICAL / PSYCHIATRY	SSCI	9,890	4.8	Q1	1.99	18.84%
732	Clinical Psychological Science	CLIN PSYCHOL SCI	SAGE PUBLICATIONS INC	2167-7026	2167-7034	PSYCHOLOGY, CLINICAL / PSYCHOLOGY / PSYCHIATRY	SSCI	4,508	4.8	Q1	1.34	20.93%
733	JMIR Mental Health	JMIR MENT HEALTH	JMIR PUBLICATIONS, INC	2368-7959	2368-7959	PSYCHIATRY	SCIE	4,287	4.8	Q1	1.18	99.26%
734	JOURNAL OF ETHNOPHARMACOLOGY	J ETHNOPHARMACOL	ELSEVIER IRELAND LTD	0378-8741	1872-7573	PHARMACOLOGY & PHARMACY / INTEGRATIVE & COMPLEMENTARY MEDICINE	SCIE	52,846	4.8	Q1	1.42	8.87%
735	TOXICOLOGY	TOXICOLOGY	ELSEVIER IRELAND LTD	0300-483X	1879-3185	PHARMACOLOGY & PHARMACY	SCIE	14,202	4.8	Q1	1.27	14.16%
736	CNS Neuroscience & Therapeutics	CNS NEUROSCI THER	WILEY	1755-5930	1755-5949	PHARMACOLOGY & PHARMACY / NEUROSCIENCES	SCIE	7,559	4.8	Q1	1.26	77.78%
737	Current Neuropharmacology	CURR NEUROPHARMACOL	BENTHAM SCIENCE PUBL LTD	1570-159X	1875-6190	PHARMACOLOGY & PHARMACY / NEUROSCIENCES	SCIE	7,780	4.8	Q1	0.84	4.68%
738	RHINOLOGY	RHINOLOGY	INT RHINOLOGIC SOC	0300-0729	0300-0729	OTORHINOLARYNGOLOGY	SCIE	4,055	4.8	Q1	2.73	2.40%
739	BJOG-AN INTERNATIONAL JOURNAL OF OBSTETRICS AND GYNAECOLOGY	BJOG-INT J OBSTET GY	WILEY	1470-0328	1471-0528	OBSTETRICS & GYNECOLOGY	SCIE	18,442	4.8	Q1	1.95	44.14%
740	ONCOLOGIST	ONCOLOGIST	OXFORD UNIV PRESS	1083-7159	1549-490X	ONCOLOGY	SCIE	17,482	4.8	Q1	1.04	79.24%
741	JOURNAL OF NUTRITIONAL BIOCHEMISTRY	J NUTR BIOCHEM	ELSEVIER SCIENCE INC	0955-2863	1873-4847	NUTRITION & DIETETICS	SCIE	13,712	4.8	Q1	1.10	16.31%
742	Nutrients	NUTRIENTS	MDPI	N/A	2072-6643	NUTRITION & DIETETICS	SCIE	134,568	4.8	Q1	1.04	99.13%
743	CURRENT OPINION IN NEUROBIOLOGY	CURR OPIN NEUROBIOL	CURRENT BIOLOGY LTD	0959-4388	1873-6882	NEUROSCIENCES	SCIE	15,359	4.8	Q1	1.41	39.69%
744	Neurophotonics	NEUROPHOTONICS	SPIE-SOC PHOTO-OPTICAL INSTRUMENTATION ENGINEERS	2329-423X	2329-4248	NEUROSCIENCES	SCIE	2,152	4.8	Q1	1.29	99.49%
745	AMERICAN JOURNAL OF CHINESE MEDICINE	AM J CHINESE MED	WORLD SCIENTIFIC PUBL CO PTE LTD	0192-415X	1793-6853	MEDICINE, GENERAL & INTERNAL/ INTEGRATIVE & COMPLEMENTARY MEDICINE	SCIE	5,232	4.8	Q1	1.66	2.45%
746	Best Practice & Research-Clinical Anaesthesiology	BEST PRAC RES-CL ANA	ELSEVIER	1521-6896	1878-1608	ANESTHESIOLOGY	SCIE	2,209	4.7	Q1	1.75	16.22%
747	Therapeutic Advances in Neurological Disorders	THER ADV NEUROL DISO	SAGE PUBLICATIONS LTD	1756-2856	1756-2864	CLINICAL NEUROLOGY	SCIE	2,789	4.7	Q1	1.30	94.19%
748	Journal of Obesity & Metabolic Syndrome	J OBES METAB SYNDR	KOREAN SOC STUDY OBESITY	2508-6235	2508-7576	ENDOCRINOLOGY & METABOLISM	ESCI	922	4.7	Q1	0.90	99.03%
749	npj Genomic Medicine	NPJ GENOM MED	NATURE PORTFOLIO	N/A	2056-7944	GENETICS & HEREDITY	SCIE	1,838	4.7	Q1	1.29	99.03%
750	Mobile DNA	MOBILE DNA-UK	BMC	1759-8753	1759-8753	GENETICS & HEREDITY	SCIE	1,537	4.7	Q1	1.12	98.67%
751	Journal of Innate Immunity	J INNATE IMMUN	KARGER	1662-811X	1662-8128	IMMUNOLOGY	SCIE	3,077	4.7	Q2	0.80	97.83%
752	Journal of Translational Autoimmunity	J TRANSL AUTOIMMUN	ELSEVIER	2589-9090	2589-9090	IMMUNOLOGY	ESCI	733	4.7	Q2	0.77	100.00%
753	Journal of Infection and Public Health	J INFECT PUBLIC HEAL	ELSEVIER SCIENCE LONDON	1876-0341	1876-035X	INFECTIOUS DISEASES / PUBLIC, ENVIRONMENTAL & OCCUPATIONAL HEALTH	SCIE	6,685	4.7	Q1	1.32	95.91%
754	Tumour Virus Research	TUMOUR VIRUS RES	ELSEVIER	2666-6790	2666-6790	VIROLOGY	ESCI	155	4.7	Q1	1.17	91.30%
755	Infectious Diseases and Therapy	INFECT DIS THER	SPRINGER LONDON LTD	2193-8229	2193-6382	INFECTIOUS DISEASES	SCIE	2,892	4.7	Q1	0.93	98.50%
756	Paediatric Respiratory Reviews	PAEDIATR RESPIR REV	ELSEVIER SCI LTD	1526-0542	1526-0550	RESPIRATORY SYSTEM / PEDIATRICS	SCIE	2,484	4.7	Q1	1.66	9.73%
757	EUROPEAN RADIOLOGY	EUR RADIOL	SPRINGER	0938-7994	1432-1084	RADIOLOGY, NUCLEAR MEDICINE & MEDICAL IMAGING	SCIE	35,550	4.7	Q1	1.62	28.63%
758	AMERICAN JOURNAL OF ROENTGENOLOGY	AM J ROENTGENOL	AMER ROENTGEN RAY SOC	0361-803X	1546-3141	RADIOLOGY, NUCLEAR MEDICINE & MEDICAL IMAGING	SCIE	32,143	4.7	Q1	1.60	1.61%
759	NEUROIMAGE	NEUROIMAGE	ACADEMIC PRESS INC ELSEVIER SCIENCE	1053-8119	1095-9572	RADIOLOGY, NUCLEAR MEDICINE & MEDICAL IMAGING / NEUROIMAGING / NEUROSCIENCES	SCIE	107,962	4.7	Q1	1.49	96.60%
760	RHEUMATOLOGY	RHEUMATOLOGY	OXFORD UNIV PRESS	1462-0324	1462-0332	RHEUMATOLOGY	SCIE	28,336	4.7	Q1	1.29	31.03%
761	RESPIRATORY RESEARCH	RESP RES	BMC	N/A	1465-993X	RESPIRATORY SYSTEM	SCIE	13,722	4.7	Q1	1.27	99.79%
762	EPIDEMIOLOGY	EPIDEMIOLOGY	LIPPINCOTT WILLIAMS & WILKINS	1044-3983	1531-5487	PUBLIC, ENVIRONMENTAL & OCCUPATIONAL HEALTH	SCIE, SSCI	14,887	4.7	Q1	1.20	22.18%
763	SCANDINAVIAN JOURNAL OF WORK ENVIRONMENT & HEALTH	SCAND J WORK ENV HEA	SCANDINAVIAN JOURNAL WORK ENVIRONMENT & HEALTH	0355-3140	1795-990X	PUBLIC, ENVIRONMENTAL & OCCUPATIONAL HEALTH	SCIE, SSCI	5,501	4.7	Q1	1.19	98.92%
764	DEPRESSION AND ANXIETY	DEPRESS ANXIETY	WILEY	1091-4269	1520-6394	PSYCHOLOGY, CLINICAL / PSYCHOLOGY / PSYCHIATRY	SSCI	11,700	4.7	Q1	1.71	77.78%
765	INTERNATIONAL JOURNAL OF EATING DISORDERS	INT J EAT DISORDER	WILEY	0276-3478	1098-108X	PSYCHOLOGY, CLINICAL / NUTRITION & DIETETICS / PSYCHIATRY / PSYCHOLOGY	SSCI	12,782	4.7	Q1	1.29	30.44%
766	CLINICAL PSYCHOLOGY-SCIENCE AND PRACTICE	CLIN PSYCHOL-SCI PR	EDUCATIONAL PUBLISHING FOUNDATION-AMERICAN PSYCHOLOGICAL ASSOC	0969-5893	1468-2850	PSYCHOLOGY, CLINICAL	SSCI	4,280	4.7	Q1	1.20	14.77%
767	PERSONNEL PSYCHOLOGY	PERS PSYCHOL	WILEY	0031-5826	1744-6570	PSYCHOLOGY, APPLIED	SSCI	10,066	4.7	Q1	1.26	31.13%
768	JOURNAL OF PHYSIOLOGY-LONDON	J PHYSIOL-LONDON	WILEY	0022-3751	1469-7793	PHYSIOLOGY / NEUROSCIENCES	SCIE	47,763	4.7	Q1	1.32	48.50%
769	CHEMICO-BIOLOGICAL INTERACTIONS	CHEM-BIOL INTERACT	ELSEVIER IRELAND LTD	0009-2797	1872-7786	PHARMACOLOGY & PHARMACY	SCIE	17,015	4.7	Q1	1.16	6.47%
770	Drug Design Development and Therapy	DRUG DES DEV THER	DOVE MEDICAL PRESS LTD	1177-8881	N/A	PHARMACOLOGY & PHARMACY	SCIE	14,195	4.7	Q1	1.10	97.50%
771	AMERICAN JOURNAL OF PATHOLOGY	AM J PATHOL	ELSEVIER SCIENCE INC	0002-9440	1525-2191	PATHOLOGY	SCIE	33,605	4.7	Q1	1.83	24.57%
772	Bone & Joint Research	BONE JOINT RES	BRITISH EDITORIAL SOC BONE & JOINT SURGERY	2046-3758	2046-3758	ORTHOPEDICS	SCIE	2,676	4.7	Q1	1.40	93.30%
773	JCO Oncology Practice	JCO ONCOL PRACT	LIPPINCOTT WILLIAMS & WILKINS	2688-1527	2688-1535	ONCOLOGY	SCIE	3,432	4.7	Q1	0.83	11.16%
774	Annual Review of Cancer Biology	ANNU REV CANCER BIOL	ANNUAL REVIEWS	2472-3428	2472-3428	ONCOLOGY	SCIE	1,012	4.7	Q1	0.78	85.45%
775	Current Oncology Reports	CURR ONCOL REP	SPRINGER	1523-3790	1534-6269	ONCOLOGY	SCIE	4,869	4.7	Q1	0.68	22.89%
776	Behavioral and Brain Functions	BEHAV BRAIN FUNCT	BMC	N/A	1744-9081	NEUROSCIENCES	SCIE	1,588	4.7	Q1	1.15	100.00%
777	ARCHIVES OF MEDICAL RESEARCH	ARCH MED RES	ELSEVIER SCIENCE INC	0188-4409	1873-5487	MEDICINE, RESEARCH & EXPERIMENTAL	SCIE	4,593	4.7	Q1	1.13	7.58%
778	Journal of Zhejiang University-SCIENCE B	J ZHEJIANG UNIV-SC B	ZHEJIANG UNIV PRESS	1673-1581	1862-1783	MEDICINE, RESEARCH & EXPERIMENTAL	SCIE	4,266	4.7	Q1	0.72	3.54%
779	JOURNAL OF THE AMERICAN MEDICAL INFORMATICS ASSOCIATION	J AM MED INFORM ASSN	OXFORD UNIV PRESS	1067-5027	1527-974X	MEDICAL INFORMATICS	SCIE	14,745	4.7	Q1	1.48	32.58%
780	Health Information Science and Systems	HEALTH INF SCI SYST	SPRINGER	2047-2501	2047-2501	MEDICAL INFORMATICS	SCIE	1,078	4.7	Q1	1.19	34.09%
781	Journal of Translational Internal Medicine	J TRANSL INTERN MED	SCIENDO	2450-131X	2224-4018	MEDICINE, GENERAL & INTERNAL	SCIE	889	4.7	Q1	0.68	92.80%
782	ANESTHESIA AND ANALGESIA	ANESTH ANALG	LIPPINCOTT WILLIAMS & WILKINS	0003-2999	0003-2999	ANESTHESIOLOGY	SCIE	29,443	4.6	Q1	2.04	6.55%
783	Clinical and Translational Allergy	CLIN TRANSL ALLERGY	WILEY	N/A	2045-7022	ALLERGY	SCIE	2,335	4.6	Q2	0.90	70.51%
784	DENTAL MATERIALS	DENT MATER	ELSEVIER SCI LTD	0109-5641	1879-0097	DENTISTRY, ORAL SURGERY & MEDICINE	SCIE	17,995	4.6	Q1	1.61	18.85%
785	DIABETES-METABOLISM RESEARCH AND REVIEWS	DIABETES-METAB RES	WILEY	1520-7552	1520-7560	ENDOCRINOLOGY & METABOLISM	SCIE	7,819	4.6	Q1	1.54	39.71%
786	DIABETES & METABOLISM	DIABETES METAB	MASSON EDITEUR	1262-3636	1878-1780	ENDOCRINOLOGY & METABOLISM	SCIE	4,116	4.6	Q1	1.35	10.27%
787	Nutrition & Diabetes	NUTR DIABETES	SPRINGERNATURE	2044-4052	2044-4052	ENDOCRINOLOGY & METABOLISM / NUTRITION & DIETETICS	SCIE	2,142	4.6	Q1	1.13	100.00%
788	INTERNATIONAL PSYCHOGERIATRICS	INT PSYCHOGERIATR	CAMBRIDGE UNIV PRESS	1041-6102	1741-203X	GERIATRICS & GERONTOLOGY / PSYCHOLOGY, CLINICAL / PSYCHOLOGY / PSYCHIATRY	SCIE	8,723	4.6	Q1	1.38	38.25%
789	INFLAMMOPHARMACOLOGY	INFLAMMOPHARMACOLOGY	SPRINGER BASEL AG	0925-4692	1568-5608	IMMUNOLOGY	SCIE	4,979	4.6	Q2	1.07	21.28%
790	CANCER IMMUNOLOGY IMMUNOTHERAPY	CANCER IMMUNOL IMMUN	SPRINGER	0340-7004	1432-0851	IMMUNOLOGY / ONCOLOGY	SCIE	12,544	4.6	Q2	1.01	37.57%
791	GENE THERAPY	GENE THER	SPRINGERNATURE	0969-7128	1476-5462	GENETICS & HEREDITY / MEDICINE, RESEARCH & EXPERIMENTAL	SCIE	6,688	4.6	Q1	0.98	43.01%
792	Clinical & Translational Immunology	CLIN TRANSL IMMUNOL	WILEY	N/A	2050-0068	IMMUNOLOGY	SCIE	2,623	4.6	Q2	0.92	72.92%
793	Frontiers in Cellular and Infection Microbiology	FRONT CELL INFECT MI	FRONTIERS MEDIA SA	2235-2988	2235-2988	IMMUNOLOGY	SCIE	33,208	4.6	Q2	0.86	99.55%
794	Journal of the International AIDS Society	J INT AIDS SOC	JOHN WILEY & SONS LTD	N/A	1758-2652	IMMUNOLOGY / INFECTIOUS DISEASES	SCIE	6,453	4.6	Q2	0.82	68.15%
795	IEEE Transactions on Radiation and Plasma Medical Sciences	IEEE T RADIAT PLASMA	IEEE-INST ELECTRICAL ELECTRONICS ENGINEERS INC	2469-7311	2469-7303	RADIOLOGY, NUCLEAR MEDICINE & MEDICAL IMAGING	ESCI	1,598	4.6	Q1	1.51	15.08%
796	SEMINARS IN NUCLEAR MEDICINE	SEMIN NUCL MED	W B SAUNDERS CO-ELSEVIER INC	0001-2998	1558-4623	RADIOLOGY, NUCLEAR MEDICINE & MEDICAL IMAGING	SCIE	2,981	4.6	Q1	1.30	18.68%
797	SEMINARS IN ARTHRITIS AND RHEUMATISM	SEMIN ARTHRITIS RHEU	W B SAUNDERS CO-ELSEVIER INC	0049-0172	1532-866X	RHEUMATOLOGY	SCIE	9,442	4.6	Q1	1.20	24.64%
798	LUNG	LUNG	SPRINGER	0341-2040	1432-1750	RESPIRATORY SYSTEM	SCIE	3,699	4.6	Q1	1.09	30.09%
799	Qualitative Research in Psychology	QUAL RES PSYCHOL	ROUTLEDGE JOURNALS, TAYLOR & FRANCIS LTD	1478-0887	1478-0895	PSYCHOLOGY, MULTIDISCIPLINARY	SSCI	16,467	4.6	Q1	3.75	17.24%
800	Behavior Research Methods	BEHAV RES METHODS	SPRINGER	1554-351X	1554-3528	PSYCHOLOGY, EXPERIMENTAL	SSCI	31,709	4.6	Q1	1.58	54.09%
801	NEUROPHARMACOLOGY	NEUROPHARMACOLOGY	PERGAMON-ELSEVIER SCIENCE LTD	0028-3908	1873-7064	PHARMACOLOGY & PHARMACY / NEUROSCIENCES	SCIE	22,872	4.6	Q1	1.18	22.61%
802	CLINICAL PHARMACOKINETICS	CLIN PHARMACOKINET	ADIS INT LTD	0312-5963	1179-1926	PHARMACOLOGY & PHARMACY	SCIE	10,794	4.6	Q1	1.09	57.86%
803	EXPERT OPINION ON THERAPEUTIC TARGETS	EXPERT OPIN THER TAR	TAYLOR & FRANCIS LTD	1472-8222	1744-7631	PHARMACOLOGY & PHARMACY	SCIE	6,050	4.6	Q1	0.80	13.79%
804	Cancer Drug Resistance	CANCER DRUG RESIST	OAE PUBLISHING INC	N/A	2578-532X	ONCOLOGY	ESCI	1,342	4.6	Q1	0.61	99.43%
805	APPETITE	APPETITE	ACADEMIC PRESS LTD- ELSEVIER SCIENCE LTD	0195-6663	1095-8304	NUTRITION & DIETETICS	SCIE	24,413	4.6	Q1	1.43	27.70%
806	Current Nutrition Reports	CURR NUTR REP	SPRINGERNATURE	N/A	2161-3311	NUTRITION & DIETETICS	SCIE	1,802	4.6	Q1	1.00	31.33%
807	Developmental Cognitive Neuroscience	DEV COGN NEUROS-NETH	ELSEVIER SCI LTD	1878-9293	1878-9307	NEUROSCIENCES	SCIE	6,014	4.6	Q1	1.42	96.86%
808	MOLECULAR NEUROBIOLOGY	MOL NEUROBIOL	SPRINGER	0893-7648	1559-1182	NEUROSCIENCES	SCIE	22,228	4.6	Q1	1.29	23.57%
809	EXPERIMENTAL NEUROLOGY	EXP NEUROL	ACADEMIC PRESS INC ELSEVIER SCIENCE	0014-4886	1090-2430	NEUROSCIENCES	SCIE	20,152	4.6	Q1	1.17	17.21%
810	Molecular Therapy Methods & Clinical Development	MOL THER METH CLIN D	CELL PRESS	N/A	2329-0501	MEDICINE, RESEARCH & EXPERIMENTAL	SCIE	5,584	4.6	Q2	1.17	90.34%
811	WIREs Mechanisms of Disease	WIRES MECH DIS	WILEY	2692-9368	2692-9368	MEDICINE, RESEARCH & EXPERIMENTAL	SCIE	380	4.6	Q2	0.73	33.67%
812	HEART FAILURE REVIEWS	HEART FAIL REV	SPRINGER	1382-4147	1573-7322	CARDIAC & CARDIOVASCULAR SYSTEMS	SCIE	4,807	4.5	Q1	1.07	28.12%
813	EUROPEAN JOURNAL OF NEUROLOGY	EUR J NEUROL	WILEY	1351-5101	1468-1331	CLINICAL NEUROLOGY / NEUROSCIENCES	SCIE	16,604	4.5	Q1	1.30	47.94%
814	JOURNAL OF PSYCHOPHARMACOLOGY	J PSYCHOPHARMACOL	SAGE PUBLICATIONS LTD	0269-8811	1461-7285	CLINICAL NEUROLOGY / PHARMACOLOGY & PHARMACY / NEUROSCIENCES / PSYCHIATRY	SCIE	8,632	4.5	Q1	1.27	39.34%
815	INTERNATIONAL JOURNAL OF NEUROPSYCHOPHARMACOLOGY	INT J NEUROPSYCHOPH	OXFORD UNIV PRESS	1461-1457	1469-5111	CLINICAL NEUROLOGY / NEUROSCIENCES / PSYCHIATRY / PHARMACOLOGY & PHARMACY	SCIE	6,973	4.5	Q1	1.15	90.91%
816	INFLAMMATORY BOWEL DISEASES	INFLAMM BOWEL DIS	OXFORD UNIV PRESS INC	1078-0998	1536-4844	GASTROENTEROLOGY & HEPATOLOGY	SCIE	18,602	4.5	Q1	1.01	20.83%
817	JOURNAL OF MICROBIOLOGY IMMUNOLOGY AND INFECTION	J MICROBIOL IMMUNOL	ELSEVIER TAIWAN	1684-1182	1995-9133	IMMUNOLOGY / INFECTIOUS DISEASES	SCIE	4,505	4.5	Q2	1.27	95.77%
818	Vaccine	VACCINE	ELSEVIER SCI LTD	0264-410X	1873-2518	IMMUNOLOGY / MEDICINE, RESEARCH & EXPERIMENTAL	SCIE	47,690	4.5	Q2	1.02	41.44%
819	CLINICAL IMMUNOLOGY	CLIN IMMUNOL	ACADEMIC PRESS INC ELSEVIER SCIENCE	1521-6616	1521-7035	IMMUNOLOGY	SCIE	10,304	4.5	Q2	0.95	16.77%
820	BONE MARROW TRANSPLANTATION	BONE MARROW TRANSPL	SPRINGERNATURE	0268-3369	1476-5365	HEMATOLOGY / ONCOLOGY / IMMUNOLOGY	SCIE	14,815	4.5	Q1	0.90	23.50%
821	EUROPEAN JOURNAL OF IMMUNOLOGY	EUR J IMMUNOL	WILEY	0014-2980	1521-4141	IMMUNOLOGY	SCIE	19,805	4.5	Q2	0.74	56.82%
822	INFLAMMATION	INFLAMMATION	SPRINGER/PLENUM PUBLISHERS	0360-3997	1573-2576	IMMUNOLOGY	SCIE	8,822	4.5	Q2	0.71	15.73%
823	Current Opinion in HIV and AIDS	CURR OPIN HIV AIDS	LIPPINCOTT WILLIAMS & WILKINS	1746-630X	1746-6318	IMMUNOLOGY / INFECTIOUS DISEASES	SCIE	2,509	4.5	Q2	0.53	25.58%
824	ANTIVIRAL RESEARCH	ANTIVIR RES	ELSEVIER	0166-3542	1872-9096	VIROLOGY / PHARMACOLOGY & PHARMACY	SCIE	11,998	4.5	Q1	1.75	34.56%
825	INTERNATIONAL JOURNAL OF HYGIENE AND ENVIRONMENTAL HEALTH	INT J HYG ENVIR HEAL	ELSEVIER GMBH	1438-4639	1618-131X	INFECTIOUS DISEASES / PUBLIC, ENVIRONMENTAL & OCCUPATIONAL HEALTH	SCIE	7,882	4.5	Q1	1.32	40.27%
826	INTERNATIONAL JOURNAL OF MEDICAL MICROBIOLOGY	INT J MED MICROBIOL	ELSEVIER GMBH	1438-4221	1618-0607	VIROLOGY	SCIE	4,196	4.5	Q1	0.78	97.67%
827	AMERICAN JOURNAL OF SURGICAL PATHOLOGY	AM J SURG PATHOL	LIPPINCOTT WILLIAMS & WILKINS	0147-5185	1532-0979	SURGERY / PATHOLOGY	SCIE	21,610	4.5	Q1	2.24	6.01%
828	Journal of NeuroInterventional Surgery	J NEUROINTERV SURG	BMJ PUBLISHING GROUP	1759-8478	1759-8486	SURGERY / NEUROIMAGING	SCIE	9,348	4.5	Q1	1.77	17.55%
829	LUNG CANCER	LUNG CANCER	ELSEVIER IRELAND LTD	0169-5002	1872-8332	RESPIRATORY SYSTEM / ONCOLOGY	SCIE	14,576	4.5	Q1	1.12	29.75%
830	BEST PRACTICE & RESEARCH IN CLINICAL RHEUMATOLOGY	BEST PRACT RES CL RH	ELSEVIER SCI LTD	1521-6942	1521-1770	RHEUMATOLOGY	SCIE	4,617	4.5	Q1	1.07	17.05%
831	International Journal for Equity in Health	INT J EQUITY HEALTH	BMC	N/A	1475-9276	PUBLIC, ENVIRONMENTAL & OCCUPATIONAL HEALTH	SSCI	8,748	4.5	Q1	1.19	99.86%
832	Journal of Global Health	J GLOB HEALTH	INT SOC GLOBAL HEALTH	2047-2978	2047-2986	PUBLIC, ENVIRONMENTAL & OCCUPATIONAL HEALTH	SCIE, SSCI	5,286	4.5	Q1	0.95	95.55%
833	JOURNAL OF CONSULTING AND CLINICAL PSYCHOLOGY	J CONSULT CLIN PSYCH	AMER PSYCHOLOGICAL ASSOC	0022-006X	1939-2117	PSYCHOLOGY, CLINICAL	SSCI	20,418	4.5	Q1	1.66	31.95%
834	JOURNAL OF CLINICAL PSYCHIATRY	J CLIN PSYCHIAT	PHYSICIANS POSTGRADUATE PRESS	0160-6689	1555-2101	PSYCHOLOGY, CLINICAL / PSYCHIATRY	SSCI	17,799	4.5	Q1	1.15	1.64%
835	JOURNAL OF DRUG DELIVERY SCIENCE AND TECHNOLOGY	J DRUG DELIV SCI TEC	ELSEVIER	1773-2247	2588-8943	PHARMACOLOGY & PHARMACY	SCIE	18,649	4.5	Q1	1.36	5.16%
836	MOLECULAR PHARMACEUTICS	MOL PHARMACEUT	AMER CHEMICAL SOC	1543-8384	1543-8392	PHARMACOLOGY & PHARMACY / MEDICINE, RESEARCH & EXPERIMENTAL	SCIE	22,669	4.5	Q1	1.22	16.99%
837	JOURNAL OF CELLULAR PHYSIOLOGY	J CELL PHYSIOL	WILEY	0021-9541	1097-4652	PHYSIOLOGY	SCIE	37,511	4.5	Q1	1.00	9.67%
838	Gynecologic Oncology	GYNECOL ONCOL	ACADEMIC PRESS INC ELSEVIER SCIENCE	0090-8258	1095-6859	OBSTETRICS & GYNECOLOGY / ONCOLOGY	SCIE	25,508	4.5	Q1	1.31	18.04%
839	INTERNATIONAL JOURNAL OF GYNECOLOGICAL CANCER	INT J GYNECOL CANCER	BMJ PUBLISHING GROUP	1048-891X	1525-1438	OBSTETRICS & GYNECOLOGY / ONCOLOGY	SCIE	9,678	4.5	Q1	1.15	13.30%
840	Translational Oncology	TRANSL ONCOL	ELSEVIER SCIENCE INC	1936-5233	1936-5233	ONCOLOGY	SCIE	6,575	4.5	Q1	1.06	98.11%
841	CANCER SCIENCE	CANCER SCI	WILEY	1347-9032	1349-7006	ONCOLOGY	SCIE	19,856	4.5	Q1	1.02	73.61%
842	INTERNATIONAL JOURNAL OF ONCOLOGY	INT J ONCOL	SPANDIDOS PUBL LTD	1019-6439	1791-2423	ONCOLOGY	SCIE	17,221	4.5	Q1	0.97	78.23%
843	Cancers	CANCERS	MDPI	N/A	2072-6694	ONCOLOGY	SCIE	102,394	4.5	Q1	0.91	99.52%
844	Cancer Nanotechnology	CANCER NANOTECHNOL	SPRINGER WIEN	1868-6958	1868-6966	ONCOLOGY	SCIE	998	4.5	Q1	0.82	100.00%
845	Journal of the International Society of Sports Nutrition	J INT SOC SPORT NUTR	TAYLOR & FRANCIS INC	N/A	1550-2783	NUTRITION & DIETETICS	SCIE	2,946	4.5	Q1	1.19	96.84%
846	ALTEX-Alternatives to Animal Experimentation	ALTEX-ALTERN ANIM EX	SPEKTRUM AKADEMISCHER VERLAG-SPRINGER-VERLAG GMBH	1868-596X	1868-8551	MEDICINE, RESEARCH & EXPERIMENTAL	SCIE	1,882	4.5	Q2	1.32	97.44%
847	Stem Cell Reviews and Reports	STEM CELL REV REP	SPRINGER	2629-3269	2629-3277	MEDICINE, RESEARCH & EXPERIMENTAL	SCIE	4,548	4.5	Q2	0.98	32.49%
848	EXPERT REVIEWS IN MOLECULAR MEDICINE	EXPERT REV MOL MED	CAMBRIDGE UNIV PRESS	1462-3994	1462-3994	MEDICINE, RESEARCH & EXPERIMENTAL	SCIE	1,998	4.5	Q2	0.62	30.61%
849	American Journal of Preventive Cardiology	AM J PREVENT CARDIOL	ELSEVIER	2666-6677	2666-6677	CARDIAC & CARDIOVASCULAR SYSTEMS	ESCI	788	4.4	Q1	0.92	91.91%
850	Stroke and Vascular Neurology	STROKE VASC NEUROL	BMJ PUBLISHING GROUP	2059-8688	2059-8696	CLINICAL NEUROLOGY	SCIE	2,375	4.4	Q1	1.57	99.60%
851	Annals of Clinical and Translational Neurology	ANN CLIN TRANSL NEUR	WILEY	2328-9503	2328-9503	CLINICAL NEUROLOGY / NEUROSCIENCES	SCIE	6,756	4.4	Q1	1.36	71.86%
852	Gut Pathogens	GUT PATHOG	BMC	1757-4749	1757-4749	GASTROENTEROLOGY & HEPATOLOGY	SCIE	2,425	4.4	Q1	1.00	100.00%
853	Endoscopic Ultrasound	ENDOSC ULTRASOUND	LIPPINCOTT WILLIAMS & WILKINS	2303-9027	2226-7190	GASTROENTEROLOGY & HEPATOLOGY	SCIE	1,431	4.4	Q1	0.83	31.62%
854	AMERICAN JOURNAL OF GERIATRIC PSYCHIATRY	AM J GERIAT PSYCHIAT	ELSEVIER SCIENCE INC	1064-7481	1545-7214	GERIATRICS & GERONTOLOGY / PSYCHIATRY	SCIE	8,445	4.4	Q1	1.62	12.78%
855	THEORETICAL AND APPLIED GENETICS	THEOR APPL GENET	SPRINGER	0040-5752	1432-2242	GENETICS & HEREDITY	SCIE	22,546	4.4	Q1	1.31	29.91%
856	BIOGERONTOLOGY	BIOGERONTOLOGY	SPRINGER	1389-5729	1573-6768	GERIATRICS & GERONTOLOGY	SCIE	3,224	4.4	Q1	1.00	18.63%
857	Journal of Inflammation-London	J INFLAMM-LOND	BMC	1476-9255	1476-9255	IMMUNOLOGY	SCIE	1,907	4.4	Q2	0.76	100.00%
858	MEDIATORS OF INFLAMMATION	MEDIAT INFLAMM	HINDAWI LTD	0962-9351	1466-1861	IMMUNOLOGY	SCIE	16,444	4.4	Q2	0.59	99.31%
859	CLINICAL ORTHOPAEDICS AND RELATED RESEARCH	CLIN ORTHOP RELAT R	LIPPINCOTT WILLIAMS & WILKINS	0009-921X	1528-1132	SURGERY / ORTHOPEDICS	SCIE	38,000	4.4	Q1	2.16	8.67%
860	JOURNAL OF BONE AND JOINT SURGERY-AMERICAN VOLUME	J BONE JOINT SURG AM	LIPPINCOTT WILLIAMS & WILKINS	0021-9355	1535-1386	SURGERY / ORTHOPEDICS	SCIE	45,592	4.4	Q1	2.11	8.95%
861	ARTHROSCOPY-THE JOURNAL OF ARTHROSCOPIC AND RELATED SURGERY	ARTHROSCOPY	W B SAUNDERS CO-ELSEVIER INC	0749-8063	1526-3231	SURGERY / ORTHOPEDICS	SCIE	18,066	4.4	Q1	1.93	3.98%
862	INTERNATIONAL JOURNAL OF DRUG POLICY	INT J DRUG POLICY	ELSEVIER	0955-3959	1873-4758	SUBSTANCE ABUSE	SSCI	9,853	4.4	Q1	1.40	28.81%
863	KOREAN JOURNAL OF RADIOLOGY	KOREAN J RADIOL	KOREAN SOCIETY OF RADIOLOGY	1229-6929	2005-8330	RADIOLOGY, NUCLEAR MEDICINE & MEDICAL IMAGING	SCIE	5,174	4.4	Q1	1.39	0.00%
864	ARTHRITIS RESEARCH & THERAPY	ARTHRITIS RES THER	BMC	1478-6354	1478-6362	RHEUMATOLOGY	SCIE	20,325	4.4	Q1	1.29	100.00%
865	EJNMMI Radiopharmacy and Chemistry	EJNMMI RADIOPHARM CH	SPRINGERNATURE	N/A	2365-421X	RADIOLOGY, NUCLEAR MEDICINE & MEDICAL IMAGING	ESCI	755	4.4	Q1	1.12	100.00%
866	GeoHealth	GEOHEALTH	AMER GEOPHYSICAL UNION	2471-1403	2471-1403	PUBLIC, ENVIRONMENTAL & OCCUPATIONAL HEALTH	SCIE	1,442	4.4	Q1	1.01	78.33%
867	Preventing Chronic Disease	PREV CHRONIC DIS	CENTERS DISEASE CONTROL & PREVENTION	1545-1151	1545-1151	PUBLIC, ENVIRONMENTAL & OCCUPATIONAL HEALTH	SCIE, SSCI	6,020	4.4	Q1	1.00	97.64%
868	ANNALS OF FAMILY MEDICINE	ANN FAM MED	ANNALS FAMILY MEDICINE	1544-1709	1544-1717	PRIMARY HEALTH CARE / MEDICINE, GENERAL & INTERNAL	SCIE	6,064	4.4	Q1	2.28	95.18%
869	EUROPEAN JOURNAL OF PHARMACEUTICS AND BIOPHARMACEUTICS	EUR J PHARM BIOPHARM	ELSEVIER	0939-6411	1873-3441	PHARMACOLOGY & PHARMACY	SCIE	18,799	4.4	Q1	1.41	26.09%
870	PHARMACOECONOMICS	PHARMACOECONOMICS	ADIS INT LTD	1170-7690	1179-2027	PHARMACOLOGY & PHARMACY	SCIE	6,578	4.4	Q1	1.23	63.18%
871	Frontiers in Pharmacology	FRONT PHARMACOL	FRONTIERS MEDIA SA	N/A	1663-9812	PHARMACOLOGY & PHARMACY	SCIE	87,179	4.4	Q1	1.15	99.61%
872	DRUG METABOLISM AND DISPOSITION	DRUG METAB DISPOS	AMER SOC PHARMACOLOGY EXPERIMENTAL THERAPEUTICS	0090-9556	1521-009X	PHARMACOLOGY & PHARMACY	SCIE	12,685	4.4	Q1	1.13	18.35%
873	ARCHIVES OF DISEASE IN CHILDHOOD	ARCH DIS CHILD	BMJ PUBLISHING GROUP	0003-9888	1468-2044	PEDIATRICS	SCIE	14,648	4.4	Q1	1.51	27.06%
874	PATHOLOGICA	PATHOLOGICA	PACINI EDITORE	0031-2983	1591-951X	PATHOLOGY	ESCI	882	4.4	Q1	0.82	100.00%
875	Women and Birth	WOMEN BIRTH	ELSEVIER	1871-5192	1878-1799	OBSTETRICS & GYNECOLOGY / NURSING	SCIE	4,074	4.4	Q1	2.20	28.61%
876	Ophthalmology Retina	OPHTHALMOL RETINA	ELSEVIER INC	2468-6530	N/A	OPHTHALMOLOGY	ESCI	3,257	4.4	Q1	2.11	23.45%
877	CANCER BIOLOGY & THERAPY	CANCER BIOL THER	TAYLOR & FRANCIS INC	1538-4047	1555-8576	ONCOLOGY	SCIE	7,675	4.4	Q2	0.85	79.27%
878	Targeted Oncology	TARGET ONCOL	SPRINGER	1776-2596	1776-260X	ONCOLOGY	SCIE	2,162	4.4	Q2	0.85	51.26%
879	Nutrition Journal	NUTR J	BMC	N/A	1475-2891	NUTRITION & DIETETICS	SCIE	7,064	4.4	Q1	0.94	100.00%
880	JOURNAL OF NEUROSCIENCE	J NEUROSCI	SOC NEUROSCIENCE	0270-6474	1529-2401	NEUROSCIENCES	SCIE	143,938	4.4	Q1	1.32	80.06%
881	EUROPEAN JOURNAL OF CLINICAL INVESTIGATION	EUR J CLIN INVEST	WILEY	0014-2972	1365-2362	MEDICINE, RESEARCH & EXPERIMENTAL / MEDICINE, GENERAL & INTERNAL	SCIE	8,416	4.4	Q2	0.98	28.52%
882	NEUROCHEMISTRY INTERNATIONAL	NEUROCHEM INT	PERGAMON-ELSEVIER SCIENCE LTD	0197-0186	1872-9754	NEUROSCIENCES	SCIE	10,293	4.4	Q1	0.90	11.42%
883	Intelligent Medicine	INTEL MED	ELSEVIER	2667-1026	2667-1026	MEDICAL INFORMATICS	ESCI	256	4.4	Q2	0.60	100.00%
884	PEDIATRIC ALLERGY AND IMMUNOLOGY	PEDIAT ALLERG IMM-UK	WILEY	0905-6157	1399-3038	ALLERGY / PEDIATRICS / IMMUNOLOGY	SCIE	5,895	4.3	Q2	1.06	29.75%
885	JOURNAL OF PROSTHETIC DENTISTRY	J PROSTHET DENT	MOSBY-ELSEVIER	0022-3913	1097-6841	DENTISTRY, ORAL SURGERY & MEDICINE	SCIE	19,174	4.3	Q1	1.90	5.74%
886	Diabetes & Metabolic Syndrome-Clinical Research & Reviews	DIAB MET SYND CLIN R	ELSEVIER SCI LTD	1871-4021	1878-0334	ENDOCRINOLOGY & METABOLISM	ESCI	8,464	4.3	Q1	1.84	4.61%
887	HELICOBACTER	HELICOBACTER	WILEY	1083-4389	1523-5378	GASTROENTEROLOGY & HEPATOLOGY	SCIE	4,034	4.3	Q1	0.90	15.25%
888	WORLD JOURNAL OF GASTROENTEROLOGY	WORLD J GASTROENTERO	BAISHIDENG PUBLISHING GROUP INC	1007-9327	2219-2840	GASTROENTEROLOGY & HEPATOLOGY	SCIE	49,953	4.3	Q1	0.79	97.82%
889	SEMINARS IN LIVER DISEASE	SEMIN LIVER DIS	THIEME MEDICAL PUBL INC	0272-8087	1098-8971	GASTROENTEROLOGY & HEPATOLOGY	SCIE	4,004	4.3	Q1	0.68	13.82%
890	JOURNALS OF GERONTOLOGY SERIES A-BIOLOGICAL SCIENCES AND MEDICAL SCIENCES	J GERONTOL A-BIOL	OXFORD UNIV PRESS INC	1079-5006	1758-535X	GERIATRICS & GERONTOLOGY	SCIE	25,351	4.3	Q1	1.39	23.72%
891	JOURNAL OF THE AMERICAN GERIATRICS SOCIETY	J AM GERIATR SOC	WILEY	0002-8614	1532-5415	GERIATRICS & GERONTOLOGY	SCIE	35,681	4.3	Q1	1.31	16.38%
892	Journal of Nutrition Health & Aging	J NUTR HEALTH AGING	ELSEVIER SCIENCE INC	1279-7707	1760-4788	GERIATRICS & GERONTOLOGY / NUTRITION & DIETETICS	SCIE	8,053	4.3	Q1	1.12	92.75%
893	Immune Network	IMMUNE NETW	KOREA ASSOC IMMUNOLOGISTS	1598-2629	2092-6685	IMMUNOLOGY	SCIE	2,125	4.3	Q2	0.66	98.54%
894	INTERNATIONAL REVIEWS OF IMMUNOLOGY	INT REV IMMUNOL	TAYLOR & FRANCIS INC	0883-0185	1563-5244	IMMUNOLOGY	SCIE	1,959	4.3	Q2	0.47	5.00%
895	AMERICAN JOURNAL OF NEPHROLOGY	AM J NEPHROL	KARGER	0250-8095	1421-9670	UROLOGY & NEPHROLOGY	SCIE	5,666	4.3	Q1	1.41	30.31%
896	Antibiotics-Basel	ANTIBIOTICS-BASEL	MDPI	2079-6382	2079-6382	INFECTIOUS DISEASES / PHARMACOLOGY & PHARMACY	SCIE	24,148	4.3	Q1	1.06	99.63%
897	Influenza and Other Respiratory Viruses	INFLUENZA OTHER RESP	WILEY	1750-2640	1750-2659	INFECTIOUS DISEASES / VIROLOGY	SCIE	3,319	4.3	Q1	0.81	72.70%
898	VIROLOGICA SINICA	VIROL SIN	KEAI PUBLISHING LTD	1674-0769	1995-820X	VIROLOGY	SCIE	2,461	4.3	Q2	0.76	74.16%
899	ANIMAL HEALTH RESEARCH REVIEWS	ANIM HEALTH RES REV	CAMBRIDGE UNIV PRESS	1466-2523	1475-2654	VETERINARY SCIENCES	SCIE	1,407	4.3	Q1	0.65	46.67%
900	ERJ Open Research	ERJ OPEN RES	EUROPEAN RESPIRATORY SOC JOURNALS LTD	N/A	2312-0541	RESPIRATORY SYSTEM	SCIE	4,588	4.3	Q1	0.90	98.79%
901	JOURNAL OF URBAN HEALTH-BULLETIN OF THE NEW YORK ACADEMY OF MEDICINE	J URBAN HEALTH	SPRINGER	1099-3460	1468-2869	PUBLIC, ENVIRONMENTAL & OCCUPATIONAL HEALTH / MEDICINE, GENERAL & INTERNAL	SCIE	5,516	4.3	Q1	1.50	33.46%
902	Social Psychological and Personality Science	SOC PSYCHOL PERS SCI	SAGE PUBLICATIONS INC	1948-5506	1948-5514	PSYCHOLOGY, SOCIAL	SSCI	6,806	4.3	Q1	1.50	35.67%
903	AMERICAN JOURNAL OF PREVENTIVE MEDICINE	AM J PREV MED	ELSEVIER SCIENCE INC	0749-3797	1873-2607	PUBLIC, ENVIRONMENTAL & OCCUPATIONAL HEALTH / MEDICINE, GENERAL & INTERNAL	SCIE, SSCI	24,327	4.3	Q1	1.41	20.12%
904	Preventive Medicine	PREV MED	ACADEMIC PRESS INC ELSEVIER SCIENCE	0091-7435	1096-0260	PUBLIC, ENVIRONMENTAL & OCCUPATIONAL HEALTH / MEDICINE, GENERAL & INTERNAL	SCIE	18,891	4.3	Q1	1.19	23.48%
905	China CDC Weekly	CHINA CDC WEEKLY	Chinese Center for Disease Control and Prevention	2096-7071	2097-3101	PUBLIC, ENVIRONMENTAL & OCCUPATIONAL HEALTH	SCIE, SSCI	2,070	4.3	Q1	1.00	82.11%
906	INDOOR AIR	INDOOR AIR	WILEY-HINDAWI	0905-6947	1600-0668	PUBLIC, ENVIRONMENTAL & OCCUPATIONAL HEALTH	SCIE	7,904	4.3	Q1	0.89	78.93%
907	Human Behavior and Emerging Technologies	HUM BEHAV EMERG TECH	WILEY-HINDAWI	N/A	2578-1863	PSYCHOLOGY, MULTIDISCIPLINARY	ESCI	1,757	4.3	Q1	2.09	88.40%
908	COGNITIVE BEHAVIOUR THERAPY	COGN BEHAV THERAPY	ROUTLEDGE JOURNALS, TAYLOR & FRANCIS LTD	1650-6073	1651-2316	PSYCHOLOGY, CLINICAL	SSCI	2,348	4.3	Q1	1.41	34.02%
909	COMPREHENSIVE PSYCHIATRY	COMPR PSYCHIAT	W B SAUNDERS CO-ELSEVIER INC	0010-440X	1532-8384	PSYCHIATRY	SCIE, SSCI	7,941	4.3	Q1	1.51	98.61%
910	EUROPEAN JOURNAL OF PHARMACEUTICAL SCIENCES	EUR J PHARM SCI	ELSEVIER	0928-0987	1879-0720	PHARMACOLOGY & PHARMACY	SCIE	17,502	4.3	Q1	1.38	64.85%
911	Pharmaceuticals	PHARMACEUTICALS-BASE	MDPI	N/A	1424-8247	PHARMACOLOGY & PHARMACY	SCIE	21,205	4.3	Q1	1.08	99.70%
912	ARCHIV DER PHARMAZIE	ARCH PHARM	WILEY-V C H VERLAG GMBH	0365-6233	1521-4184	PHARMACOLOGY & PHARMACY	SCIE	4,943	4.3	Q1	0.99	17.00%
913	JOURNAL OF DRUG TARGETING	J DRUG TARGET	TAYLOR & FRANCIS LTD	1061-186X	1029-2330	PHARMACOLOGY & PHARMACY	SCIE	5,069	4.3	Q1	0.94	2.21%
914	HYPERTENSION RESEARCH	HYPERTENS RES	SPRINGERNATURE	0916-9636	1348-4214	PERIPHERAL VASCULAR DISEASE	SCIE	7,496	4.3	Q1	0.93	15.87%
915	World Journal of Traditional Chinese Medicine	WORLD J TRAD CHINESE	WOLTERS KLUWER MEDKNOW PUBLICATIONS	2311-8571	2589-2894	PHARMACOLOGY & PHARMACY / INTEGRATIVE & COMPLEMENTARY MEDICINE / MEDICINE, RESEARCH & EXPERIMENTAL	ESCI	633	4.3	Q1	0.75	88.00%
916	EFORT Open Reviews	EFORT OPEN REV	BIOSCIENTIFICA LTD	2396-7544	2058-5241	ORTHOPEDICS	SCIE	3,079	4.3	Q1	1.49	85.95%
917	Asia-Pacific Journal of Ophthalmology	ASIA-PAC J OPHTHALMO	ASIA-PACIFIC ACAD OPHTHALMOLOGY-APAO	N/A	2162-0989	OPHTHALMOLOGY	SCIE	2,084	4.3	Q1	1.26	98.90%
918	Therapeutic Advances in Medical Oncology	THER ADV MED ONCOL	SAGE PUBLICATIONS LTD	1758-8340	1758-8359	ONCOLOGY	SCIE	4,727	4.3	Q2	0.82	89.69%
919	Neurobiology of Stress	NEUROBIOL STRESS	ELSEVIER SCIENCE INC	2352-2895	2352-2895	NEUROSCIENCES	SCIE	2,767	4.3	Q1	1.23	97.45%
920	Cognitive Computation	COGN COMPUT	SPRINGER	1866-9956	1866-9964	NEUROSCIENCES	SCIE	3,255	4.3	Q1	1.05	21.49%
921	JOURNAL OF CELLULAR AND MOLECULAR MEDICINE	J CELL MOL MED	WILEY	1582-1838	1582-4934	MEDICINE, RESEARCH & EXPERIMENTAL	SCIE	29,012	4.3	Q2	0.87	65.76%
922	JOURNAL OF GENERAL INTERNAL MEDICINE	J GEN INTERN MED	SPRINGER	0884-8734	1525-1497	MEDICINE, GENERAL & INTERNAL	SCIE	29,781	4.3	Q1	1.34	23.59%
923	EUROPEAN JOURNAL OF ANAESTHESIOLOGY	EUR J ANAESTH	LIPPINCOTT WILLIAMS & WILKINS	0265-0215	1365-2346	ANESTHESIOLOGY	SCIE	5,765	4.2	Q1	1.55	17.19%
924	JOURNAL OF CARDIOVASCULAR MAGNETIC RESONANCE	J CARDIOVASC MAGN R	ELSEVIER SCIENCE INC	1097-6647	1532-429X	CARDIAC & CARDIOVASCULAR SYSTEMS / RADIOLOGY, NUCLEAR MEDICINE & MEDICAL IMAGING	SCIE	6,296	4.2	Q1	1.53	100.00%
925	Korean Journal of Anesthesiology	KOREAN J ANESTHESIOL	KOREAN SOC ANESTHESIOLOGISTS	2005-6419	2005-7563	ANESTHESIOLOGY	SCIE	3,534	4.2	Q1	1.40	100.00%
926	Cardiac Failure Review	CARD FAIL REV	RADCLIFFE CARDIOLOGY	2057-7540	2057-7559	CARDIAC & CARDIOVASCULAR SYSTEMS	ESCI	930	4.2	Q1	0.85	98.36%
927	JOURNAL OF PERIODONTOLOGY	J PERIODONTOL	WILEY	0022-3492	1943-3670	DENTISTRY, ORAL SURGERY & MEDICINE	SCIE	18,340	4.2	Q1	1.97	24.57%
928	AMERICAN JOURNAL OF PHYSIOLOGY-ENDOCRINOLOGY AND METABOLISM	AM J PHYSIOL-ENDOC M	AMER PHYSIOLOGICAL SOC	0193-1849	1522-1555	ENDOCRINOLOGY & METABOLISM / PHYSIOLOGY	SCIE	18,432	4.2	Q1	1.36	11.17%
929	Obesity	OBESITY	WILEY	1930-7381	1930-739X	ENDOCRINOLOGY & METABOLISM / NUTRITION & DIETETICS	SCIE	20,292	4.2	Q1	1.30	29.61%
930	Reproductive Biology and Endocrinology	REPROD BIOL ENDOCRIN	BMC	N/A	1477-7827	ENDOCRINOLOGY & METABOLISM / REPRODUCTIVE BIOLOGY	SCIE	8,246	4.2	Q1	1.18	100.00%
931	INTERNATIONAL JOURNAL OF OBESITY	INT J OBESITY	SPRINGERNATURE	0307-0565	1476-5497	ENDOCRINOLOGY & METABOLISM / NUTRITION & DIETETICS	SCIE	21,659	4.2	Q1	1.04	37.41%
932	JOURNAL OF INHERITED METABOLIC DISEASE	J INHERIT METAB DIS	WILEY	0141-8955	1573-2665	ENDOCRINOLOGY & METABOLISM / MEDICINE, RESEARCH & EXPERIMENTAL / GENETICS & HEREDITY	SCIE	7,461	4.2	Q1	0.97	47.33%
933	OSTEOPOROSIS INTERNATIONAL	OSTEOPOROSIS INT	SPRINGER LONDON LTD	0937-941X	1433-2965	ENDOCRINOLOGY & METABOLISM	SCIE	19,071	4.2	Q1	0.92	30.37%
934	Journal of Clinical and Translational Endocrinology	J CLIN TRANSL ENDOCR	ELSEVIER	2214-6237	2214-6237	ENDOCRINOLOGY & METABOLISM	ESCI	816	4.2	Q1	0.76	96.10%
935	World Journal of Diabetes	WORLD J DIABETES	BAISHIDENG PUBLISHING GROUP INC	N/A	1948-9358	ENDOCRINOLOGY & METABOLISM	SCIE	4,270	4.2	Q1	0.71	99.73%
936	Current Osteoporosis Reports	CURR OSTEOPOROS REP	SPRINGER	1544-1873	1544-2241	ENDOCRINOLOGY & METABOLISM	SCIE	3,633	4.2	Q1	0.62	31.94%
937	Journal of the American Medical Directors Association	J AM MED DIR ASSOC	ELSEVIER SCIENCE INC	1525-8610	1538-9375	GERIATRICS & GERONTOLOGY	SCIE	14,954	4.2	Q2	1.39	20.53%
938	Epigenetics & Chromatin	EPIGENET CHROMATIN	BMC	N/A	1756-8935	GENETICS & HEREDITY	SCIE	2,630	4.2	Q1	1.06	98.63%
939	Journal of Inflammation Research	J INFLAMM RES	DOVE MEDICAL PRESS LTD	N/A	1178-7031	IMMUNOLOGY	SCIE	6,178	4.2	Q2	0.74	98.26%
940	Expert Review of Anti-Infective Therapy	EXPERT REV ANTI-INFE	TAYLOR & FRANCIS LTD	1478-7210	1744-8336	INFECTIOUS DISEASES / PHARMACOLOGY & PHARMACY	SCIE	6,152	4.2	Q1	0.74	10.24%
941	Journal of Addiction Medicine	J ADDICT MED	LIPPINCOTT WILLIAMS & WILKINS	1932-0620	1935-3227	SUBSTANCE ABUSE	SCIE	3,326	4.2	Q1	1.36	8.72%
942	Cyberpsychology Behavior and Social Networking	CYBERPSYCH BEH SOC N	MARY ANN LIEBERT, INC	2152-2715	2152-2723	PSYCHOLOGY, SOCIAL	SSCI	7,212	4.2	Q1	1.44	6.20%
943	BEHAVIOUR RESEARCH AND THERAPY	BEHAV RES THER	PERGAMON-ELSEVIER SCIENCE LTD	0005-7967	1873-622X	PSYCHOLOGY, CLINICAL	SSCI	19,809	4.2	Q1	1.50	27.74%
944	JOURNAL OF CLINICAL CHILD AND ADOLESCENT PSYCHOLOGY	J CLIN CHILD ADOLESC	ROUTLEDGE JOURNALS, TAYLOR & FRANCIS LTD	1537-4416	1537-4424	PSYCHOLOGY, CLINICAL	SSCI	6,642	4.2	Q1	1.28	7.35%
945	European Journal of Psychotraumatology	EUR J PSYCHOTRAUMATO	TAYLOR & FRANCIS LTD	2000-8198	2000-8066	PSYCHOLOGY, CLINICAL / PSYCHIATRY	SSCI	5,412	4.2	Q1	1.22	99.23%
946	PSYCHIATRY RESEARCH	PSYCHIAT RES	ELSEVIER IRELAND LTD	0165-1781	1872-7123	PSYCHIATRY	SCIE, SSCI	36,668	4.2	Q1	1.72	20.59%
947	Comprehensive Physiology	COMPR PHYSIOL	WILEY	2040-4603	2040-4603	PHYSIOLOGY	SCIE	7,903	4.2	Q1	2.01	0.81%
948	Pesticide Biochemistry and Physiology	PESTIC BIOCHEM PHYS	ACADEMIC PRESS INC ELSEVIER SCIENCE	0048-3575	1095-9939	PHYSIOLOGY	SCIE	9,853	4.2	Q1	1.53	3.85%
949	European Journal of Pharmacology	EUR J PHARMACOL	ELSEVIER	0014-2999	1879-0712	PHARMACOLOGY & PHARMACY	SCIE	37,168	4.2	Q1	1.32	10.90%
950	Environmental Toxicology and Pharmacology	ENVIRON TOXICOL PHAR	ELSEVIER	1382-6689	1872-7077	PHARMACOLOGY & PHARMACY	SCIE	9,815	4.2	Q1	1.05	13.78%
951	AMERICAN JOURNAL OF SPORTS MEDICINE	AM J SPORT MED	SAGE PUBLICATIONS INC	0363-5465	1552-3365	ORTHOPEDICS	SCIE	36,856	4.2	Q1	1.82	7.37%
952	Eye and Vision	EYE VISION	BMC	2326-0246	2326-0254	OPHTHALMOLOGY	SCIE	1,422	4.2	Q1	1.65	100.00%
953	Journal of Hepatocellular Carcinoma	J HEPATOCELL CARCINO	DOVE MEDICAL PRESS LTD	N/A	2253-5969	ONCOLOGY	SCIE	1,509	4.2	Q2	0.80	98.97%
954	CLINICAL & EXPERIMENTAL METASTASIS	CLIN EXP METASTAS	SPRINGER	0262-0898	1573-7276	ONCOLOGY	SCIE	3,534	4.2	Q2	0.74	38.89%
955	Journal of Nursing Regulation	J NURS REGUL	ELSEVIER	2155-8256	2155-8264	NURSING	SCIE, SSCI	721	4.2	Q1	1.43	0.00%
956	ACS Chemical Neuroscience	ACS CHEM NEUROSCI	AMER CHEMICAL SOC	1948-7193	1948-7193	NEUROSCIENCES	SCIE	12,351	4.2	Q2	0.98	20.50%
957	Nanomedicine-Nanotechnology Biology and Medicine	NANOMED-NANOTECHNOL	ELSEVIER	1549-9634	1549-9642	MEDICINE, RESEARCH & EXPERIMENTAL	SCIE	12,391	4.2	Q2	0.96	15.21%
958	Frontiers in Cellular Neuroscience	FRONT CELL NEUROSCI	FRONTIERS MEDIA SA	N/A	1662-5102	NEUROSCIENCES	SCIE	22,231	4.2	Q2	0.90	99.75%
959	JOURNAL OF NEUROCHEMISTRY	J NEUROCHEM	WILEY	0022-3042	1471-4159	NEUROSCIENCES	SCIE	31,597	4.2	Q2	0.83	29.48%
960	Journal of Integrative Medicine-JIM	J INTEGR MED-JIM	ELSEVIER	2095-4964	2095-4964	INTEGRATIVE & COMPLEMENTARY MEDICINE	SCIE	1,678	4.2	Q1	1.45	13.22%
961	AMERICAN JOURNAL OF PHYSIOLOGY-HEART AND CIRCULATORY PHYSIOLOGY	AM J PHYSIOL-HEART C	AMER PHYSIOLOGICAL SOC	0363-6135	1522-1539	CARDIAC & CARDIOVASCULAR SYSTEMS / PERIPHERAL VASCULAR DISEASE / PHYSIOLOGY	SCIE	26,149	4.1	Q1	1.26	7.14%
962	Allergy Asthma & Immunology Research	ALLERGY ASTHMA IMMUN	KOREAN ACAD ASTHMA ALLERGY & CLINICAL IMMUNOLOGY	2092-7355	2092-7363	ALLERGY / IMMUNOLOGY	SCIE	2,568	4.1	Q2	0.75	100.00%
963	Pediatric Critical Care Medicine	PEDIATR CRIT CARE ME	LIPPINCOTT WILLIAMS & WILKINS	1529-7535	1947-3893	CRITICAL CARE MEDICINE / PEDIATRICS	SCIE	9,217	4.1	Q1	1.40	6.86%
964	Journal of Evidence-Based Dental Practice	J EVID-BASED DENT PR	ELSEVIER INC	1532-3382	1532-3390	DENTISTRY, ORAL SURGERY & MEDICINE	SCIE	1,365	4.1	Q1	1.34	13.99%
965	Brain Communications	BRAIN COMMUN	OXFORD UNIV PRESS	N/A	2632-1297	CLINICAL NEUROLOGY / NEUROSCIENCES	ESCI	4,157	4.1	Q1	1.22	94.46%
966	Journal of Neurodevelopmental Disorders	J NEURODEV DISORD	BMC	1866-1947	1866-1955	CLINICAL NEUROLOGY / NEUROSCIENCES	SCIE	2,226	4.1	Q1	1.13	100.00%
967	Pain and Therapy	PAIN THER	SPRINGER INT PUBL AG	2193-8237	2193-651X	CLINICAL NEUROLOGY	SCIE	1,594	4.1	Q1	0.89	99.65%
968	CURRENT OPINION IN NEUROLOGY	CURR OPIN NEUROL	LIPPINCOTT WILLIAMS & WILKINS	1350-7540	1473-6551	CLINICAL NEUROLOGY / NEUROSCIENCES	SCIE	6,355	4.1	Q1	0.77	12.01%
969	MYCOSES	MYCOSES	WILEY	0933-7407	1439-0507	DERMATOLOGY	SCIE	5,793	4.1	Q1	1.54	20.87%
970	Journal of Diabetes Science and Technology	J DIABETES SCI TECHN	SAGE PUBLICATIONS INC	1932-2968	1932-2968	ENDOCRINOLOGY & METABOLISM	ESCI	6,698	4.1	Q2	1.08	20.26%
971	ENDOCRINE-RELATED CANCER	ENDOCR-RELAT CANCER	BIOSCIENTIFICA LTD	1351-0088	1479-6821	ENDOCRINOLOGY & METABOLISM / ONCOLOGY	SCIE	7,177	4.1	Q2	0.88	17.83%
972	FISH & SHELLFISH IMMUNOLOGY	FISH SHELLFISH IMMUN	ACADEMIC PRESS LTD- ELSEVIER SCIENCE LTD	1050-4648	1095-9947	IMMUNOLOGY / VETERINARY SCIENCES	SCIE	30,271	4.1	Q2	1.56	4.50%
973	npj Aging	NPJ AGING	NATURE PUBL GROUP	N/A	2731-6068	GERIATRICS & GERONTOLOGY	ESCI	86	4.1	Q2	1.46	100.00%
974	HUMAN GENE THERAPY	HUM GENE THER	MARY ANN LIEBERT, INC	1043-0342	1557-7422	GENETICS & HEREDITY / MEDICINE, RESEARCH & EXPERIMENTAL	SCIE	6,491	4.1	Q1	0.98	16.67%
975	Frontiers in Aging Neuroscience	FRONT AGING NEUROSCI	FRONTIERS MEDIA SA	1663-4365	1663-4365	GERIATRICS & GERONTOLOGY / NEUROSCIENCES	SCIE	24,627	4.1	Q2	0.97	99.57%
976	Molecular Diagnosis & Therapy	MOL DIAGN THER	ADIS INT LTD	1177-1062	1179-2000	GENETICS & HEREDITY / PHARMACOLOGY & PHARMACY	SCIE	1,920	4.1	Q1	0.91	33.53%
977	Human Vaccines & Immunotherapeutics	HUM VACC IMMUNOTHER	TAYLOR & FRANCIS INC	2164-5515	2164-554X	IMMUNOLOGY	SCIE	14,390	4.1	Q2	0.85	80.95%
978	Immunotherapy Advances	IMMUNOTHER ADV	OXFORD UNIV PRESS	N/A	2732-4303	IMMUNOLOGY	ESCI	219	4.1	Q2	0.46	94.52%
979	SCANDINAVIAN JOURNAL OF IMMUNOLOGY	SCAND J IMMUNOL	WILEY	0300-9475	1365-3083	IMMUNOLOGY	SCIE	5,164	4.1	Q2	0.40	23.18%
980	One Health	ONE HEALTH-AMSTERDAM	ELSEVIER	N/A	2352-7714	INFECTIOUS DISEASES / PUBLIC, ENVIRONMENTAL & OCCUPATIONAL HEALTH	SCIE	2,210	4.1	Q1	1.09	94.64%
981	ACS Infectious Diseases	ACS INFECT DIS	AMER CHEMICAL SOC	2373-8227	N/A	INFECTIOUS DISEASES	SCIE	6,250	4.1	Q1	1.07	28.29%
982	Food and Environmental Virology	FOOD ENVIRON VIROL	SPRINGER	1867-0334	1867-0342	VIROLOGY	SCIE	1,341	4.1	Q2	0.68	29.91%
983	Knee Surgery & Related Research	KNEE SURG RELAT RES	SPRINGERNATURE	N/A	2234-2451	SURGERY / ORTHOPEDICS	ESCI	1,332	4.1	Q1	1.51	100.00%
984	Current Addiction Reports	CURR ADDICT REP	SPRINGERNATURE	N/A	2196-2952	SUBSTANCE ABUSE	SSCI	1,958	4.1	Q1	0.97	29.26%
985	Insights into Imaging	INSIGHTS IMAGING	SPRINGER WIEN	1869-4101	1869-4101	RADIOLOGY, NUCLEAR MEDICINE & MEDICAL IMAGING	SCIE	6,165	4.1	Q1	1.18	99.66%
986	Journal of Exposure Science and Environmental Epidemiology	J EXPO SCI ENV EPID	SPRINGERNATURE	1559-0631	1559-064X	PUBLIC, ENVIRONMENTAL & OCCUPATIONAL HEALTH	SCIE	5,289	4.1	Q1	1.03	35.37%
987	SSM-Mental Health	SSM-MENT HEALTH	ELSEVIER	2666-5603	2666-5603	PUBLIC, ENVIRONMENTAL & OCCUPATIONAL HEALTH / PSYCHIATRY	ESCI	403	4.1	Q1	0.53	90.66%
988	GENERAL HOSPITAL PSYCHIATRY	GEN HOSP PSYCHIAT	ELSEVIER SCIENCE INC	0163-8343	1873-7714	PSYCHIATRY	SCIE, SSCI	7,085	4.1	Q1	1.15	18.09%
989	JOURNAL OF PSYCHIATRY & NEUROSCIENCE	J PSYCHIATR NEUROSCI	CMA-CANADIAN MEDICAL ASSOC	1180-4882	1488-2434	PSYCHIATRY / NEUROSCIENCES	SCIE, SSCI	3,646	4.1	Q1	1.01	100.00%
990	Neuroscience of Consciousness	NEUROSCI CONSCIOUS	OXFORD UNIV PRESS	N/A	2057-2107	PSYCHOLOGY, BIOLOGICAL	ESCI	689	4.1	Q1	0.83	94.44%
991	ANTIMICROBIAL AGENTS AND CHEMOTHERAPY	ANTIMICROB AGENTS CH	AMER SOC MICROBIOLOGY	0066-4804	1098-6596	PHARMACOLOGY & PHARMACY	SCIE	63,158	4.1	Q1	1.24	29.58%
992	International Journal for Parasitology-Drugs and Drug Resistance	INT J PARASITOL-DRUG	ELSEVIER SCI LTD	2211-3207	2211-3207	PHARMACOLOGY & PHARMACY / PARASITOLOGY	SCIE	1,672	4.1	Q1	1.15	93.28%
993	Journal of Cannabis Research	J CANNABIS RES	BMC	N/A	2522-5782	PHARMACOLOGY & PHARMACY	ESCI	615	4.1	Q1	0.97	100.00%
994	AMERICAN JOURNAL OF OPHTHALMOLOGY	AM J OPHTHALMOL	ELSEVIER SCIENCE INC	0002-9394	1879-1891	OPHTHALMOLOGY	SCIE	28,359	4.1	Q1	2.02	16.77%
995	Contact Lens & Anterior Eye	CONTACT LENS ANTERIO	ELSEVIER	1367-0484	1476-5411	OPHTHALMOLOGY	SCIE	3,027	4.1	Q1	1.74	17.96%
996	Cancer Research and Treatment	CANCER RES TREAT	KOREAN CANCER ASSOCIATION	1598-2998	2005-9256	ONCOLOGY	SCIE	4,069	4.1	Q2	1.10	95.34%
997	MOLECULAR CANCER RESEARCH	MOL CANCER RES	AMER ASSOC CANCER RESEARCH	1541-7786	1557-3125	ONCOLOGY	SCIE	9,999	4.1	Q2	0.89	20.24%
998	NURSING OUTLOOK	NURS OUTLOOK	ELSEVIER SCIENCE INC	0029-6554	1528-3968	NURSING	SCIE, SSCI	3,119	4.1	Q1	2.11	18.57%
999	EUROPEAN JOURNAL OF NUTRITION	EUR J NUTR	SPRINGER HEIDELBERG	1436-6207	1436-6215	NUTRITION & DIETETICS	SCIE	12,413	4.1	Q2	0.97	43.57%
1000	NFS Journal	NFS J	ELSEVIER	2352-3646	2352-3646	NUTRITION & DIETETICS	ESCI	662	4.1	Q2	0.90	96.05%
1001	Biomedical Journal	BIOMED J	ELSEVIER	2319-4170	2320-2890	MEDICINE, RESEARCH & EXPERIMENTAL	SCIE	2,866	4.1	Q2	0.95	99.64%
1002	BMJ Health & Care Informatics	BMJ HEALTH CARE INFO	BMJ PUBLISHING GROUP	N/A	2632-1009	MEDICAL INFORMATICS	ESCI	762	4.1	Q2	0.83	100.00%
1003	World Journal of Mens Health	WORLD J MENS HEALTH	KOREAN SOC SEXUAL MEDICINE & ANDROLOGY	2287-4208	2287-4690	ANDROLOGY / UROLOGY & NEPHROLOGY	SCIE	1,835	4	Q1	1.43	97.20%
1004	European Heart Journal-Acute Cardiovascular Care	EUR HEART J-ACUTE CA	OXFORD UNIV PRESS	2048-8726	2048-8734	CARDIAC & CARDIOVASCULAR SYSTEMS	SCIE	2,863	4	Q1	1.01	20.82%
1005	European Heart Journal - Digital Health	EUR HEART J-DIGIT HL	OXFORD UNIV PRESS	N/A	2634-3916	CARDIAC & CARDIOVASCULAR SYSTEMS	ESCI	567	4	Q1	0.90	92.07%
1006	NEUROPATHOLOGY AND APPLIED NEUROBIOLOGY	NEUROPATH APPL NEURO	WILEY	0305-1846	1365-2990	CLINICAL NEUROLOGY / NEUROSCIENCES / PATHOLOGY	SCIE	4,439	4	Q1	1.19	54.63%
1007	ORAL ONCOLOGY	ORAL ONCOL	ELSEVIER	1368-8375	1879-0593	DENTISTRY, ORAL SURGERY & MEDICINE / ONCOLOGY	SCIE	13,306	4	Q1	1.18	13.82%
1008	Alzheimer's & Dementia: Diagnosis, Assessment & Disease Monitoring	ALZH DEMENT-DADM	WILEY	N/A	2352-8729	CLINICAL NEUROLOGY / NEUROSCIENCES	ESCI	2,445	4	Q1	1.16	74.42%
1009	JOURNAL OF PAIN	J PAIN	CHURCHILL LIVINGSTONE	1526-5900	1528-8447	CLINICAL NEUROLOGY / NEUROSCIENCES	SCIE	12,486	4	Q1	1.15	21.43%
1010	Neurology and Therapy	NEUROL THER	SPRINGER LONDON LTD	2193-8253	2193-6536	CLINICAL NEUROLOGY	SCIE	1,593	4	Q1	1.11	99.31%
1011	JOURNAL OF THE PERIPHERAL NERVOUS SYSTEM	J PERIPHER NERV SYST	WILEY	1085-9489	1529-8027	CLINICAL NEUROLOGY / NEUROSCIENCES	SCIE	2,025	4	Q1	0.90	41.91%
1012	Dermatitis	DERMATITIS	MARY ANN LIEBERT, INC	1710-3568	2162-5220	DERMATOLOGY	SCIE	2,148	4	Q1	1.72	7.88%
1013	DIGESTIVE AND LIVER DISEASE	DIGEST LIVER DIS	ELSEVIER SCIENCE INC	1590-8658	1878-3562	GASTROENTEROLOGY & HEPATOLOGY	SCIE	8,612	4	Q1	0.93	13.30%
1014	PLoS Genetics	PLOS GENET	PUBLIC LIBRARY SCIENCE	1553-7404	1553-7404	GENETICS & HEREDITY	SCIE	46,544	4	Q1	1.20	99.50%
1015	International Journal of Neonatal Screening	INT J NEONAT SCREEN	MDPI	N/A	2409-515X	GENETICS & HEREDITY / PEDIATRICS	ESCI	1,102	4	Q1	1.16	100.00%
1016	NAR Genomics and Bioinformatics	NAR GENOM BIOINFORM	OXFORD UNIV PRESS	N/A	2631-9268	GENETICS & HEREDITY	ESCI	1,650	4	Q1	1.05	93.69%
1017	Microbial Genomics	MICROB GENOMICS	MICROBIOLOGY SOC	2057-5858	2057-5858	GENETICS & HEREDITY	SCIE	4,408	4	Q1	1.04	99.35%
1018	STEM CELLS	STEM CELLS	OXFORD UNIV PRESS	1066-5099	1549-4918	HEMATOLOGY / ONCOLOGY	SCIE	16,730	4	Q1	0.92	30.41%
1019	Animal	ANIMAL	ELSEVIER	1751-7311	1751-732X	VETERINARY SCIENCES	SCIE	12,900	4	Q1	1.70	97.46%
1020	JOURNAL OF CLINICAL VIROLOGY	J CLIN VIROL	ELSEVIER	1386-6532	1873-5967	VIROLOGY	SCIE	7,862	4	Q2	1.33	35.22%
1021	Journal of Virology	J VIROL	AMER SOC MICROBIOLOGY	0022-538X	1098-5514	VIROLOGY	SCIE	78,636	4	Q2	1.00	25.37%
1022	Infectious Diseases	INFECT DIS-NOR	TAYLOR & FRANCIS LTD	2374-4235	2374-4243	INFECTIOUS DISEASES	SCIE	2,362	4	Q1	0.79	28.57%
1023	Virology Journal	VIROL J	BMC	N/A	1743-422X	VIROLOGY	SCIE	9,491	4	Q2	0.79	99.74%
1024	TOBACCO CONTROL	TOB CONTROL	BMJ PUBLISHING GROUP	0964-4563	1468-3318	SUBSTANCE ABUSE / PUBLIC, ENVIRONMENTAL & OCCUPATIONAL HEALTH	SCIE, SSCI	8,478	4	Q1	1.47	33.94%
1025	Harm Reduction Journal	HARM REDUCT J	BMC	N/A	1477-7517	SUBSTANCE ABUSE	SSCI	3,430	4	Q1	1.29	100.00%
1026	Journal of the American College of Radiology	J AM COLL RADIOL	ELSEVIER SCIENCE INC	1546-1440	1558-349X	RADIOLOGY, NUCLEAR MEDICINE & MEDICAL IMAGING	SCIE	7,260	4	Q1	1.13	5.21%
1027	Translational Lung Cancer Research	TRANSL LUNG CANCER R	AME PUBLISHING COMPANY	2218-6751	2226-4477	RESPIRATORY SYSTEM / ONCOLOGY	SCIE	5,632	4	Q1	0.84	98.46%
1028	POLITICAL PSYCHOLOGY	POLIT PSYCHOL	WILEY	0162-895X	1467-9221	PSYCHOLOGY, SOCIAL	SSCI	6,671	4	Q1	1.63	54.59%
1029	JOURNAL OF SOCIAL ISSUES	J SOC ISSUES	WILEY	0022-4537	1540-4560	PSYCHOLOGY, SOCIAL	SSCI	9,401	4	Q1	1.55	19.64%
1030	Global Health Research and Policy	GLOB HEALTH RES POL	BMC	N/A	2397-0642	PUBLIC, ENVIRONMENTAL & OCCUPATIONAL HEALTH	ESCI	1,100	4	Q1	1.22	100.00%
1031	GROUP PROCESSES & INTERGROUP RELATIONS	GROUP PROCESS INTERG	SAGE PUBLICATIONS LTD	1368-4302	1461-7188	PSYCHOLOGY, SOCIAL	SSCI	4,093	4	Q1	1.15	30.22%
1032	DRUG SAFETY	DRUG SAFETY	ADIS INT LTD	0114-5916	1179-1942	PUBLIC, ENVIRONMENTAL & OCCUPATIONAL HEALTH / PHARMACOLOGY & PHARMACY	SCIE	6,549	4	Q1	1.02	54.20%
1033	Environmental Health and Preventive Medicine	ENVIRON HEALTH PREV	JAPANESE SOC HYGIENE	1342-078X	1347-4715	PUBLIC, ENVIRONMENTAL & OCCUPATIONAL HEALTH	SCIE, SSCI	3,168	4	Q1	0.98	98.71%
1034	Biological Psychiatry: Global Open Science	BIOL PSYCHIAT-GLOB O	ELSEVIER	2667-1743	2667-1743	PSYCHIATRY / NEUROSCIENCES	ESCI	482	4	Q1	1.18	100.00%
1035	GROUP & ORGANIZATION MANAGEMENT	GROUP ORGAN MANAGE	SAGE PUBLICATIONS INC	1059-6011	1552-3993	PSYCHOLOGY, APPLIED	SSCI	3,673	4	Q1	1.08	16.37%
1036	JOURNAL OF CONSUMER PSYCHOLOGY	J CONSUM PSYCHOL	JOHN WILEY & SONS LTD	1057-7408	1532-7663	PSYCHOLOGY, APPLIED	SSCI	7,881	4	Q1	1.07	24.26%
1037	Human Resource Development Quarterly	HUM RESOUR DEV Q	WILEY PERIODICALS, INC	1044-8004	1532-1096	PSYCHOLOGY, APPLIED	SSCI	1,963	4	Q1	1.03	26.67%
1038	European Journal of Work and Organizational Psychology	EUR J WORK ORGAN PSY	ROUTLEDGE JOURNALS, TAYLOR & FRANCIS LTD	1359-432X	1464-0643	PSYCHOLOGY, APPLIED	SSCI	5,536	4	Q1	0.96	36.36%
1039	AUSTRALIAN AND NEW ZEALAND JOURNAL OF PSYCHIATRY	AUST NZ J PSYCHIAT	SAGE PUBLICATIONS LTD	0004-8674	1440-1614	PSYCHIATRY	SCIE, SSCI	8,153	4	Q1	0.90	21.08%
1040	Borderline Personality Disorder and Emotion Dysregulation	BORDER PERS DIS EMOT	BMC	2051-6673	2051-6673	PSYCHIATRY	SCIE	925	4	Q1	0.85	100.00%
1041	CURRENT OPINION IN PHARMACOLOGY	CURR OPIN PHARMACOL	ELSEVIER SCI LTD	1471-4892	1471-4973	PHARMACOLOGY & PHARMACY	SCIE	6,924	4	Q1	1.28	23.38%
1042	Chinese Journal of Natural Medicines	CHIN J NAT MEDICINES	CHINESE JOURNAL NATURAL MEDICINES	2095-6975	1875-5364	PHARMACOLOGY & PHARMACY / INTEGRATIVE & COMPLEMENTARY MEDICINE	SCIE	3,551	4	Q1	1.07	0.00%
1043	Disease Models & Mechanisms	DIS MODEL MECH	COMPANY BIOLOGISTS LTD	1754-8403	1754-8411	PATHOLOGY	SCIE	7,594	4	Q1	1.01	98.90%
1044	Breast Cancer	BREAST CANCER-TOKYO	SPRINGER JAPAN KK	1340-6868	1880-4233	OBSTETRICS & GYNECOLOGY / ONCOLOGY	SCIE	3,626	4	Q1	0.93	34.64%
1045	Blood and Lymphatic Cancer-Targets and Therapy	BLOOD LYMPHAT CANCER	DOVE MEDICAL PRESS LTD	1179-9889	1179-9889	ONCOLOGY	ESCI	139	4	Q2	0.57	100.00%
1046	Frontiers in Nutrition	FRONT NUTR	FRONTIERS MEDIA SA	2296-861X	2296-861X	NUTRITION & DIETETICS	SCIE	24,278	4	Q2	0.89	99.62%
1047	Journal of Parkinsons Disease	J PARKINSON DIS	IOS PRESS	1877-7171	1877-718X	NEUROSCIENCES	SCIE	5,377	4	Q2	0.99	56.49%
1048	Nucleic Acid Therapeutics	NUCLEIC ACID THER	MARY ANN LIEBERT, INC	2159-3337	2159-3345	MEDICINE, RESEARCH & EXPERIMENTAL	SCIE	1,612	4	Q2	0.90	43.69%
1049	Neural Development	NEURAL DEV	BMC	N/A	1749-8104	NEUROSCIENCES	SCIE	979	4	Q2	0.84	100.00%
1050	Annals of Laboratory Medicine	ANN LAB MED	KOREAN SOC LABORATORY MEDICINE	2234-3806	2234-3814	MEDICAL LABORATORY TECHNOLOGY	SCIE	2,099	4	Q1	1.67	100.00%
1051	JOURNAL OF BIOMEDICAL INFORMATICS	J BIOMED INFORM	ACADEMIC PRESS INC ELSEVIER SCIENCE	1532-0464	1532-0480	MEDICAL INFORMATICS	SCIE	17,127	4	Q2	0.89	30.56%
1052	World Allergy Organization Journal	WORLD ALLERGY ORGAN	ELSEVIER	1939-4551	1939-4551	ALLERGY / IMMUNOLOGY	SCIE	3,472	3.9	Q2	0.91	80.12%
1053	NEUROSURGERY	NEUROSURGERY	LIPPINCOTT WILLIAMS & WILKINS	0148-396X	1524-4040	CLINICAL NEUROLOGY / SURGERY	SCIE	28,351	3.9	Q1	1.56	8.22%
1054	JOURNAL OF NEUROTRAUMA	J NEUROTRAUM	MARY ANN LIEBERT, INC	0897-7151	1557-9042	CLINICAL NEUROLOGY / NEUROSCIENCES / CRITICAL CARE MEDICINE	SCIE	16,751	3.9	Q1	0.93	12.77%
1055	CLINICAL AUTONOMIC RESEARCH	CLIN AUTON RES	SPRINGER HEIDELBERG	0959-9851	1619-1560	CLINICAL NEUROLOGY / NEUROSCIENCES	SCIE	2,201	3.9	Q1	0.87	31.45%
1056	COMPARATIVE BIOCHEMISTRY AND PHYSIOLOGY C-TOXICOLOGY & PHARMACOLOGY	COMP BIOCHEM PHYS C	ELSEVIER SCIENCE INC	1532-0456	1878-1659	ENDOCRINOLOGY & METABOLISM	SCIE	8,379	3.9	Q2	1.31	5.27%
1057	PEDIATRIC DIABETES	PEDIATR DIABETES	WILEY-HINDAWI	1399-543X	1399-5448	ENDOCRINOLOGY & METABOLISM / PEDIATRICS	SCIE	5,403	3.9	Q2	1.21	75.75%
1058	AMERICAN JOURNAL OF PHYSIOLOGY-GASTROINTESTINAL AND LIVER PHYSIOLOGY	AM J PHYSIOL-GASTR L	AMER PHYSIOLOGICAL SOC	0193-1857	1522-1547	GASTROENTEROLOGY & HEPATOLOGY / PHYSIOLOGY	SCIE	14,883	3.9	Q1	1.10	6.18%
1059	HEPATOLOGY RESEARCH	HEPATOL RES	WILEY	1386-6346	1872-034X	GASTROENTEROLOGY & HEPATOLOGY	SCIE	4,988	3.9	Q1	0.99	16.77%
1060	JOURNAL OF ENDOCRINOLOGICAL INVESTIGATION	J ENDOCRINOL INVEST	SPRINGER	0391-4097	1720-8386	ENDOCRINOLOGY & METABOLISM	SCIE	8,621	3.9	Q2	0.95	38.08%
1061	Obesity Facts	OBESITY FACTS	KARGER	1662-4025	1662-4033	ENDOCRINOLOGY & METABOLISM / NUTRITION & DIETETICS	SCIE	3,032	3.9	Q2	0.92	99.52%
1062	Frontiers in Endocrinology	FRONT ENDOCRINOL	FRONTIERS MEDIA SA	1664-2392	1664-2392	ENDOCRINOLOGY & METABOLISM	SCIE	45,745	3.9	Q2	0.87	99.70%
1063	Pigment Cell & Melanoma Research	PIGM CELL MELANOMA R	WILEY	1755-1471	1755-148X	DERMATOLOGY / ONCOLOGY	SCIE	4,808	3.9	Q1	0.79	30.71%
1064	Endocrinology and Metabolism	ENDOCRINOL METAB	KOREAN ENDOCRINE SOC	2093-596X	2093-5978	ENDOCRINOLOGY & METABOLISM	SCIE	2,438	3.9	Q2	0.75	99.28%
1065	Therapeutic Advances in Gastroenterology	THER ADV GASTROENTER	SAGE PUBLICATIONS LTD	1756-283X	1756-2848	GASTROENTEROLOGY & HEPATOLOGY	SCIE	3,511	3.9	Q1	0.68	93.20%
1066	Therapeutic Advances in Endocrinology and Metabolism	THER ADV ENDOCRINOL	SAGE PUBLICATIONS LTD	2042-0188	2042-0196	ENDOCRINOLOGY & METABOLISM	SCIE	1,452	3.9	Q2	0.67	90.51%
1067	CURRENT OPINION IN LIPIDOLOGY	CURR OPIN LIPIDOL	LIPPINCOTT WILLIAMS & WILKINS	0957-9672	1473-6535	ENDOCRINOLOGY & METABOLISM / PERIPHERAL VASCULAR DISEASE	SCIE	3,994	3.9	Q2	0.61	18.55%
1068	MATURITAS	MATURITAS	ELSEVIER IRELAND LTD	0378-5122	1873-4111	GERIATRICS & GERONTOLOGY / OBSTETRICS & GYNECOLOGY	SCIE	10,246	3.9	Q2	1.23	16.24%
1069	Plant Genome	PLANT GENOME-US	WILEY	N/A	1940-3372	GENETICS & HEREDITY	SCIE	3,048	3.9	Q1	1.03	85.85%
1070	DNA RESEARCH	DNA RES	OXFORD UNIV PRESS	1340-2838	1756-1663	GENETICS & HEREDITY	SCIE	3,130	3.9	Q1	0.94	91.59%
1071	FUNCTIONAL & INTEGRATIVE GENOMICS	FUNCT INTEGR GENOMIC	SPRINGER HEIDELBERG	1438-793X	1438-7948	GENETICS & HEREDITY	SCIE	3,213	3.9	Q1	0.92	12.90%
1072	Aging-US	AGING-US	IMPACT JOURNALS LLC	1945-4589	N/A	GERIATRICS & GERONTOLOGY	SCIE	27,636	3.9	Q2	0.91	92.85%
1073	MITOCHONDRION	MITOCHONDRION	ELSEVIER SCI LTD	1567-7249	1872-8278	GENETICS & HEREDITY	SCIE	5,195	3.9	Q1	0.78	16.90%
1074	Expert Review of Clinical Immunology	EXPERT REV CLIN IMMU	TAYLOR & FRANCIS LTD	1744-666X	1744-8409	IMMUNOLOGY	SCIE	4,266	3.9	Q2	0.51	15.36%
1075	Clinical Kidney Journal	CLIN KIDNEY J	OXFORD UNIV PRESS	2048-8505	2048-8513	UROLOGY & NEPHROLOGY	SCIE	5,449	3.9	Q1	1.22	93.60%
1076	Journal of Hospital Infection	J HOSP INFECT	W B SAUNDERS CO LTD	0195-6701	1532-2939	INFECTIOUS DISEASES / PUBLIC, ENVIRONMENTAL & OCCUPATIONAL HEALTH / TROPICAL MEDICINE	SCIE	10,481	3.9	Q1	1.21	31.70%
1077	JOURNAL OF ANTIMICROBIAL CHEMOTHERAPY	J ANTIMICROB CHEMOTH	OXFORD UNIV PRESS	0305-7453	1460-2091	INFECTIOUS DISEASES / PHARMACOLOGY & PHARMACY	SCIE	33,201	3.9	Q1	1.11	30.27%
1078	JOURNAL OF VASCULAR SURGERY	J VASC SURG	MOSBY-ELSEVIER	0741-5214	1097-6809	SURGERY / PERIPHERAL VASCULAR DISEASE	SCIE	30,183	3.9	Q1	1.39	13.27%
1079	DRUG AND ALCOHOL DEPENDENCE	DRUG ALCOHOL DEPEN	ELSEVIER IRELAND LTD	0376-8716	1879-0046	SUBSTANCE ABUSE / PSYCHIATRY	SCIE, SSCI	24,290	3.9	Q1	1.14	15.48%
1080	Annals of Physical and Rehabilitation Medicine	ANN PHYS REHABIL MED	ELSEVIER FRANCE-EDITIONS SCIENTIFIQUES MEDICALES ELSEVIER	1877-0657	1877-0665	REHABILITATION	SCIE	3,038	3.9	Q1	1.74	21.96%
1081	JOURNAL OF COMMUNITY HEALTH	J COMMUN HEALTH	SPRINGER	0094-5145	1573-3610	PUBLIC, ENVIRONMENTAL & OCCUPATIONAL HEALTH	SSCI	4,915	3.9	Q1	1.55	18.80%
1082	JOURNAL OF SAFETY RESEARCH	J SAFETY RES	PERGAMON-ELSEVIER SCIENCE LTD	0022-4375	1879-1247	PUBLIC, ENVIRONMENTAL & OCCUPATIONAL HEALTH	SSCI	5,507	3.9	Q1	1.35	15.52%
1083	OCCUPATIONAL AND ENVIRONMENTAL MEDICINE	OCCUP ENVIRON MED	BMJ PUBLISHING GROUP	1351-0711	1470-7926	PUBLIC, ENVIRONMENTAL & OCCUPATIONAL HEALTH	SCIE	9,297	3.9	Q1	1.22	33.53%
1084	LGBT Health	LGBT HEALTH	MARY ANN LIEBERT, INC	2325-8292	2325-8306	PUBLIC, ENVIRONMENTAL & OCCUPATIONAL HEALTH	SCIE, SSCI	2,579	3.9	Q1	1.19	4.76%
1085	PUBLIC HEALTH	PUBLIC HEALTH	W B SAUNDERS CO LTD	0033-3506	1476-5616	PUBLIC, ENVIRONMENTAL & OCCUPATIONAL HEALTH	SCIE, SSCI	9,738	3.9	Q1	1.07	26.17%
1086	Journal of Migration and Health	J MIGRATION HEALTH	ELSEVIER	2666-6235	2666-6235	PUBLIC, ENVIRONMENTAL & OCCUPATIONAL HEALTH	ESCI	610	3.9	Q1	0.94	98.28%
1087	EUROPEAN PSYCHOLOGIST	EUR PSYCHOL	HOGREFE PUBLISHING CORP	1016-9040	1878-531X	PSYCHOLOGY, MULTIDISCIPLINARY	SSCI	2,337	3.9	Q1	1.28	20.25%
1088	EUROPEAN EATING DISORDERS REVIEW	EUR EAT DISORD REV	WILEY	1072-4133	1099-0968	PSYCHOLOGY, CLINICAL / PSYCHIATRY	SSCI	3,737	3.9	Q1	1.08	51.71%
1089	Social Cognitive and Affective Neuroscience	SOC COGN AFFECT NEUR	OXFORD UNIV PRESS	1749-5016	1749-5024	PSYCHOLOGY, EXPERIMENTAL / PSYCHOLOGY / NEUROSCIENCES	SCIE	8,310	3.9	Q1	1.30	95.63%
1090	Organizational Psychology Review	ORGAN PSYCHOL REV	SAGE PUBLICATIONS INC	2041-3866	2041-3874	PSYCHOLOGY, APPLIED	SSCI	1,098	3.9	Q1	1.18	21.43%
1091	BJPsych Open	BJPSYCH OPEN	CAMBRIDGE UNIV PRESS	2056-4724	2056-4724	PSYCHIATRY	SCIE, SSCI	3,144	3.9	Q1	1.04	100.00%
1092	World Journal of Psychiatry	WORLD J PSYCHIATR	BAISHIDENG PUBLISHING GROUP INC	2220-3206	2220-3206	PSYCHIATRY	SCIE	1,842	3.9	Q1	0.69	96.39%
1093	PHARMACEUTICAL BIOLOGY	PHARM BIOL	TAYLOR & FRANCIS LTD	1388-0209	1744-5116	PHARMACOLOGY & PHARMACY / MEDICAL LABORATORY TECHNOLOGY	SCIE	9,701	3.9	Q1	1.33	96.28%
1094	Biomedicines	BIOMEDICINES	MDPI	N/A	2227-9059	PHARMACOLOGY & PHARMACY / MEDICINE, RESEARCH & EXPERIMENTAL	SCIE	28,416	3.9	Q1	0.88	99.65%
1095	CURRENT HYPERTENSION REPORTS	CURR HYPERTENS REP	SPRINGER	1522-6417	1534-3111	PERIPHERAL VASCULAR DISEASE	SCIE	4,644	3.9	Q1	0.76	26.67%
1096	Expert Opinion on Drug Metabolism & Toxicology	EXPERT OPIN DRUG MET	TAYLOR & FRANCIS LTD	1742-5255	1744-7607	PHARMACOLOGY & PHARMACY	SCIE	4,849	3.9	Q1	0.55	16.28%
1097	Archives of Disease in Childhood-Fetal and Neonatal Edition	ARCH DIS CHILD-FETAL	BMJ PUBLISHING GROUP	1359-2998	1468-2052	PEDIATRICS	SCIE	7,090	3.9	Q1	1.77	24.37%
1098	JOURNAL OF PEDIATRICS	J PEDIATR-US	MOSBY-ELSEVIER	0022-3476	1097-6833	PEDIATRICS	SCIE	34,455	3.9	Q1	1.76	13.20%
1099	HISTOPATHOLOGY	HISTOPATHOLOGY	WILEY	0309-0167	1365-2559	PATHOLOGY	SCIE	12,205	3.9	Q1	1.09	28.36%
1100	EXPERT REVIEW OF MOLECULAR DIAGNOSTICS	EXPERT REV MOL DIAGN	TAYLOR & FRANCIS AS	1473-7159	1744-8352	PATHOLOGY	SCIE	3,978	3.9	Q1	1.02	15.33%
1101	BEST PRACTICE & RESEARCH CLINICAL OBSTETRICS & GYNAECOLOGY	BEST PRACT RES CL OB	ELSEVIER SCI LTD	1521-6934	1532-1932	OBSTETRICS & GYNECOLOGY	SCIE	5,885	3.9	Q1	1.66	11.48%
1102	Frontiers of Medicine	FRONT MED-PRC	SPRINGER	2095-0217	2095-0225	ONCOLOGY / MEDICINE, RESEARCH & EXPERIMENTAL	SCIE	3,032	3.9	Q2	0.84	10.60%
1103	Nutrition & Metabolism	NUTR METAB	BMC	N/A	1743-7075	NUTRITION & DIETETICS	SCIE	5,174	3.9	Q2	0.84	99.15%
1104	Lipids in Health and Disease	LIPIDS HEALTH DIS	BMC	N/A	1476-511X	NUTRITION & DIETETICS	SCIE	9,604	3.9	Q2	0.77	100.00%
1105	ASN Neuro	ASN NEURO	FRONTIERS MEDIA SA	1759-0914	1759-0914	NEUROSCIENCES	SCIE	1,312	3.9	Q2	0.85	93.40%
1106	Clinical Research in Cardiology	CLIN RES CARDIOL	SPRINGER HEIDELBERG	1861-0684	1861-0692	CARDIAC & CARDIOVASCULAR SYSTEMS	SCIE	5,036	3.8	Q1	1.16	70.15%
1107	Current Heart Failure Reports	CURR HEART FAIL REP	SPRINGERNATURE	1546-9530	1546-9549	CARDIAC & CARDIOVASCULAR SYSTEMS	ESCI	1,445	3.8	Q1	0.90	38.81%
1108	Translational Stroke Research	TRANSL STROKE RES	SPRINGER	1868-4483	1868-601X	CLINICAL NEUROLOGY / NEUROSCIENCES	SCIE	4,024	3.8	Q1	1.30	28.48%
1109	SLEEP MEDICINE	SLEEP MED	ELSEVIER	1389-9457	1878-5506	CLINICAL NEUROLOGY	SCIE	16,759	3.8	Q1	1.28	19.19%
1110	DEVELOPMENTAL MEDICINE AND CHILD NEUROLOGY	DEV MED CHILD NEUROL	WILEY	0012-1622	1469-8749	CLINICAL NEUROLOGY / PEDIATRICS	SCIE	15,348	3.8	Q1	1.24	31.67%
1111	Neurospine	NEUROSPINE	KOREAN SPINAL NEUROSURGERY SOC	2586-6583	2586-6591	CLINICAL NEUROLOGY / SURGERY	SCIE	1,749	3.8	Q1	1.15	100.00%
1112	Journal of Intensive Care	J INTENSIVE CARE	BMC	2052-0492	2052-0492	CRITICAL CARE MEDICINE	SCIE	2,431	3.8	Q1	1.02	100.00%
1113	JOURNAL OF DERMATOLOGICAL SCIENCE	J DERMATOL SCI	ELSEVIER IRELAND LTD	0923-1811	1873-569X	DERMATOLOGY	SCIE	6,315	3.8	Q1	1.33	10.05%
1114	WOUND REPAIR AND REGENERATION	WOUND REPAIR REGEN	WILEY	1067-1927	1524-475X	DERMATOLOGY / SURGERY / MEDICINE, RESEARCH & EXPERIMENTAL	SCIE	6,994	3.8	Q1	0.99	24.76%
1115	ENDOCRINOLOGY	ENDOCRINOLOGY	ENDOCRINE SOC	0013-7227	1945-7170	ENDOCRINOLOGY & METABOLISM	SCIE	34,946	3.8	Q2	0.82	25.64%
1116	MOLECULAR AND CELLULAR ENDOCRINOLOGY	MOL CELL ENDOCRINOL	ELSEVIER IRELAND LTD	0303-7207	1872-8057	ENDOCRINOLOGY & METABOLISM	SCIE	16,134	3.8	Q2	0.78	16.84%
1117	Journal of Obesity	J OBES	HINDAWI LTD	2090-0708	2090-0716	ENDOCRINOLOGY & METABOLISM	ESCI	2,005	3.8	Q2	0.77	100.00%
1118	Gastroenterology Report	GASTROENTEROL REP	OXFORD UNIV PRESS	2052-0034	2052-0034	GASTROENTEROLOGY & HEPATOLOGY	SCIE	1,663	3.8	Q2	0.71	94.91%
1119	Expert Review of Gastroenterology & Hepatology	EXPERT REV GASTROENT	TAYLOR & FRANCIS LTD	1747-4124	1747-4132	GASTROENTEROLOGY & HEPATOLOGY	SCIE	3,749	3.8	Q2	0.63	10.34%
1120	Actas Dermo-Sifiliograficas	ACTAS DERMO-SIFILOGR	ELSEVIER ESPANA	0001-7310	1578-2190	DERMATOLOGY	ESCI	2,455	3.8	Q1	0.62	79.01%
1121	Translational Gastroenterology and Hepatology	TRANSL GASTROENT HEP	AME PUBLISHING COMPANY	N/A	2415-1289	GASTROENTEROLOGY & HEPATOLOGY	ESCI	1,150	3.8	Q2	0.47	92.13%
1122	CRISPR Journal	CRISPR J	MARY ANN LIEBERT, INC	2573-1599	2573-1602	GENETICS & HEREDITY	SCIE	1,096	3.8	Q2	1.17	19.23%
1123	HUMAN GENETICS	HUM GENET	SPRINGER	0340-6717	1432-1203	GENETICS & HEREDITY	SCIE	8,968	3.8	Q2	1.03	37.92%
1124	Human Genomics	HUM GENOMICS	BMC	1473-9542	1479-7364	GENETICS & HEREDITY	SCIE	2,107	3.8	Q2	0.98	99.59%
1125	CURRENT GENE THERAPY	CURR GENE THER	BENTHAM SCIENCE PUBL LTD	1566-5232	1875-5631	GENETICS & HEREDITY	SCIE	1,488	3.8	Q2	0.85	5.88%
1126	Open Forum Infectious Diseases	OPEN FORUM INFECT DI	OXFORD UNIV PRESS INC	2328-8957	2328-8957	IMMUNOLOGY / INFECTIOUS DISEASES	SCIE	12,378	3.8	Q2	0.73	94.77%
1127	PAKISTAN VETERINARY JOURNAL	PAK VET J	UNIV AGRICULTURE, FAC VETERINARY SCIENCE	0253-8318	2074-7764	VETERINARY SCIENCES	SCIE	1,992	3.8	Q1	1.46	47.65%
1128	AMERICAN JOURNAL OF INFECTION CONTROL	AM J INFECT CONTROL	MOSBY-ELSEVIER	0196-6553	1527-3296	INFECTIOUS DISEASES / PUBLIC, ENVIRONMENTAL & OCCUPATIONAL HEALTH	SCIE	10,836	3.8	Q2	1.06	22.34%
1129	Viruses-Basel	VIRUSES-BASEL	MDPI	N/A	1999-4915	VIROLOGY	SCIE	43,854	3.8	Q2	0.79	99.69%
1130	One Health Outlook	ONE HEALTH OUTLOOK	BMC	2524-4655	2524-4655	INFECTIOUS DISEASES / PUBLIC, ENVIRONMENTAL & OCCUPATIONAL HEALTH	ESCI	295	3.8	Q2	0.73	98.15%
1131	INTERNATIONAL JOURNAL OF TUBERCULOSIS AND LUNG DISEASE	INT J TUBERC LUNG D	INT UNION AGAINST TUBERCULOSIS LUNG DISEASE (I U A T L D)	1027-3719	1815-7920	INFECTIOUS DISEASES / RESPIRATORY SYSTEM	SCIE	6,424	3.8	Q2	0.59	29.07%
1132	Therapeutic Advances in Infectious Disease	THER ADV INFECT DIS	SAGE PUBLICATIONS LTD	2049-9361	2049-937X	INFECTIOUS DISEASES	ESCI	1,069	3.8	Q2	0.55	93.27%
1133	JOURNAL OF THE AMERICAN COLLEGE OF SURGEONS	J AM COLL SURGEONS	LIPPINCOTT WILLIAMS & WILKINS	1072-7515	1879-1190	SURGERY	SCIE	16,396	3.8	Q1	2.06	8.80%
1134	Radiology-Cardiothoracic Imaging	RADIOL-CARDIOTHORAC	RADIOLOGICAL SOC NORTH AMERICA (RSNA)	2638-6135	2638-6135	RADIOLOGY, NUCLEAR MEDICINE & MEDICAL IMAGING	ESCI	1,226	3.8	Q1	1.90	0.00%
1135	ACADEMIC RADIOLOGY	ACAD RADIOL	ELSEVIER SCIENCE INC	1076-6332	1878-4046	RADIOLOGY, NUCLEAR MEDICINE & MEDICAL IMAGING	SCIE	9,023	3.8	Q1	1.41	10.58%
1136	ULTRASONICS	ULTRASONICS	ELSEVIER	0041-624X	1874-9968	RADIOLOGY, NUCLEAR MEDICINE & MEDICAL IMAGING	SCIE	10,137	3.8	Q1	1.30	11.20%
1137	Journal of Ovarian Research	J OVARIAN RES	BMC	N/A	1757-2215	REPRODUCTIVE BIOLOGY	SCIE	4,328	3.8	Q1	1.23	100.00%
1138	European Radiology Experimental	EUR RADIOL EXP	SPRINGER WIEN	N/A	2509-9280	RADIOLOGY, NUCLEAR MEDICINE & MEDICAL IMAGING	ESCI	1,319	3.8	Q1	1.10	100.00%
1139	Journal of Breath Research	J BREATH RES	IOP Publishing Ltd	1752-7155	1752-7163	RESPIRATORY SYSTEM	SCIE	2,579	3.8	Q1	0.95	42.42%
1140	JOINT BONE SPINE	JOINT BONE SPINE	ELSEVIER FRANCE-EDITIONS SCIENTIFIQUES MEDICALES ELSEVIER	1297-319X	1778-7254	RHEUMATOLOGY	SCIE	4,480	3.8	Q1	0.81	15.18%
1141	Journal of Epidemiology and Global Health	J EPIDEMIOL GLOB HEA	SPRINGERNATURE	2210-6006	2210-6014	PUBLIC, ENVIRONMENTAL & OCCUPATIONAL HEALTH	SCIE, SSCI	2,117	3.8	Q1	1.40	98.48%
1142	HEALTH & PLACE	HEALTH PLACE	ELSEVIER SCI LTD	1353-8292	1873-2054	PUBLIC, ENVIRONMENTAL & OCCUPATIONAL HEALTH	SCIE, SSCI	9,929	3.8	Q1	1.24	39.62%
1143	JMIR Serious Games	JMIR SERIOUS GAMES	JMIR PUBLICATIONS, INC	2291-9279	2291-9279	PUBLIC, ENVIRONMENTAL & OCCUPATIONAL HEALTH / MEDICAL INFORMATICS	SCIE	1,758	3.8	Q1	1.00	98.34%
1144	BRITISH JOURNAL OF CLINICAL PSYCHOLOGY	BRIT J CLIN PSYCHOL	WILEY	0144-6657	2044-8260	PSYCHOLOGY, CLINICAL	SSCI	4,286	3.8	Q1	0.92	45.86%
1145	Applied Psychology-Health and Well Being	APPL PSYCHOL-HLTH WE	WILEY	1758-0846	1758-0854	PSYCHOLOGY, APPLIED	SSCI	2,510	3.8	Q1	1.69	38.08%
1146	JOURNAL OF COUNSELING PSYCHOLOGY	J COUNS PSYCHOL	AMER PSYCHOLOGICAL ASSOC	0022-0167	1939-2168	PSYCHOLOGY, APPLIED	SSCI	10,490	3.8	Q1	1.45	7.07%
1147	Asian Journal of Psychiatry	ASIAN J PSYCHIATR	ELSEVIER	1876-2018	1876-2026	PSYCHIATRY	SCIE	6,439	3.8	Q1	1.15	10.55%
1148	AMERICAN FAMILY PHYSICIAN	AM FAM PHYSICIAN	AMER ACAD FAMILY PHYSICIANS	0002-838X	1532-0650	PRIMARY HEALTH CARE / MEDICINE, GENERAL & INTERNAL	SCIE	11,244	3.8	Q1	1.59	0.00%
1149	AMERICAN JOURNAL OF PHARMACEUTICAL EDUCATION	AM J PHARM EDUC	ELSEVIER	0002-9459	1553-6467	PHARMACOLOGY & PHARMACY	SCIE	6,433	3.8	Q2	0.97	80.05%
1150	Pulse	PULSE	KARGER	2235-8676	2235-8668	PERIPHERAL VASCULAR DISEASE	ESCI	370	3.8	Q1	0.40	40.74%
1151	BRITISH JOURNAL OF OPHTHALMOLOGY	BRIT J OPHTHALMOL	BMJ PUBLISHING GROUP	0007-1161	1468-2079	OPHTHALMOLOGY	SCIE	23,951	3.8	Q1	1.93	23.87%
1152	American Journal of Obstetrics & Gynecology MFM	AM J OBST GYNEC MFM	ELSEVIER	2589-9333	2589-9333	OBSTETRICS & GYNECOLOGY	SCIE	2,520	3.8	Q1	1.52	12.59%
1153	ONCOLOGY REPORTS	ONCOL REP	SPANDIDOS PUBL LTD	1021-335X	1791-2431	ONCOLOGY	SCIE	20,970	3.8	Q2	0.85	75.85%
1154	CURRENT TREATMENT OPTIONS IN ONCOLOGY	CURR TREAT OPTION ON	SPRINGER	1527-2729	1534-6277	ONCOLOGY	SCIE	3,390	3.8	Q2	0.59	21.04%
1155	INTERNATIONAL NURSING REVIEW	INT NURS REV	WILEY	0020-8132	1466-7657	NURSING	SCIE, SSCI	2,903	3.8	Q1	1.94	20.97%
1156	JOURNAL OF ADVANCED NURSING	J ADV NURS	WILEY	0309-2402	1365-2648	NURSING	SCIE, SSCI	22,916	3.8	Q1	1.50	37.01%
1157	Journal of Functional Foods	J FUNCT FOODS	ELSEVIER	1756-4646	2214-9414	NUTRITION & DIETETICS	SCIE	22,347	3.8	Q2	1.00	97.46%
1158	Current Developments in Nutrition	CURR DEV NUTR	ELSEVIER SCIENCE INC	2475-2991	2475-2991	NUTRITION & DIETETICS	ESCI	2,594	3.8	Q2	0.60	91.76%
1159	Animal Models and Experimental Medicine	ANIM MODEL EXP MED	WILEY	2096-5451	2576-2095	MEDICINE, RESEARCH & EXPERIMENTAL	ESCI	859	3.8	Q2	0.68	74.86%
1160	CLINICAL CHEMISTRY AND LABORATORY MEDICINE	CLIN CHEM LAB MED	WALTER DE GRUYTER GMBH	1434-6621	1437-4331	MEDICAL LABORATORY TECHNOLOGY	SCIE	10,836	3.8	Q1	1.83	25.42%
1161	MEDICAL CLINICS OF NORTH AMERICA	MED CLIN N AM	W B SAUNDERS CO-ELSEVIER INC	0025-7125	1557-9859	MEDICINE, GENERAL & INTERNAL	SCIE	5,750	3.8	Q1	1.35	1.25%
1162	DM DISEASE-A-MONTH	DM-DIS MON	MOSBY-ELSEVIER	0011-5029	1557-8194	MEDICINE, GENERAL & INTERNAL	SCIE	1,323	3.8	Q1	0.99	3.08%
1163	Biochemia Medica	BIOCHEM MEDICA	CROATIAN SOC MEDICAL BIOCHEMISTRY & LABORATORY MEDICINE	1330-0962	1846-7482	MEDICAL LABORATORY TECHNOLOGY	SCIE	4,521	3.8	Q1	0.82	88.37%
1164	Polish Archives of Internal Medicine-Polskie Archiwum Medycyny Wewnetrznej	POL ARCH INTERN MED	MEDYCYNA PRAKTYCZNA SP K SP ZOO	0032-3772	1897-9483	MEDICINE, GENERAL & INTERNAL	SCIE	2,143	3.8	Q1	0.76	96.63%
1165	ANNALS OF THORACIC SURGERY	ANN THORAC SURG	ELSEVIER SCIENCE INC	0003-4975	1552-6259	CARDIAC & CARDIOVASCULAR SYSTEMS / SURGERY / RESPIRATORY SYSTEM	SCIE	35,379	3.7	Q1	1.41	4.71%
1166	AMERICAN HEART JOURNAL	AM HEART J	MOSBY-ELSEVIER	0002-8703	1097-6744	CARDIAC & CARDIOVASCULAR SYSTEMS	SCIE	17,535	3.7	Q1	1.14	23.77%
1167	Anaesthesia Critical Care & Pain Medicine	ANAESTH CRIT CARE PA	ELSEVIER FRANCE-EDITIONS SCIENTIFIQUES MEDICALES ELSEVIER	2352-5568	2352-5568	ANESTHESIOLOGY / CRITICAL CARE MEDICINE	SCIE	1,689	3.7	Q1	0.97	10.24%
1168	Journal of Asthma and Allergy	J ASTHMA ALLERGY	DOVE MEDICAL PRESS LTD	1178-6965	1178-6965	ALLERGY / IMMUNOLOGY / RESPIRATORY SYSTEM	SCIE	2,043	3.7	Q2	0.72	97.96%
1169	Kardiologia Polska	KARDIOL POL	POLISH CARDIAC SOC	0022-9032	1897-4279	CARDIAC & CARDIOVASCULAR SYSTEMS	SCIE	3,396	3.7	Q1	0.64	96.35%
1170	Clinical Implant Dentistry and Related Research	CLIN IMPLANT DENT R	WILEY	1523-0899	1708-8208	DENTISTRY, ORAL SURGERY & MEDICINE	SCIE	5,765	3.7	Q1	1.61	25.26%
1171	NEUROREHABILITATION AND NEURAL REPAIR	NEUROREHAB NEURAL RE	SAGE PUBLICATIONS INC	1545-9683	1552-6844	CLINICAL NEUROLOGY / REHABILITATION	SCIE	6,738	3.7	Q1	1.52	27.46%
1172	CLINICAL NEUROPHYSIOLOGY	CLIN NEUROPHYSIOL	ELSEVIER IRELAND LTD	1388-2457	1872-8952	CLINICAL NEUROLOGY / NEUROSCIENCES	SCIE	21,123	3.7	Q1	1.02	32.40%
1173	JOURNAL OF THE NEUROLOGICAL SCIENCES	J NEUROL SCI	ELSEVIER	0022-510X	1878-5883	CLINICAL NEUROLOGY /NEUROSCIENCES	SCIE	19,189	3.7	Q1	0.90	15.70%
1174	Neuro-Oncology Advances	NEURO-ONCOL ADV	OXFORD UNIV PRESS	N/A	2632-2498	CLINICAL NEUROLOGY / ONCOLOGY	ESCI	2,283	3.7	Q1	0.76	97.10%
1175	Dermatologic Therapy	DERMATOL THER	WILEY-HINDAWI	1396-0296	1529-8019	DERMATOLOGY	SCIE	7,550	3.7	Q1	1.06	80.38%
1176	Endocrine Practice	ENDOCR PRACT	ELSEVIER INC	1530-891X	1934-2403	ENDOCRINOLOGY & METABOLISM	SCIE	5,785	3.7	Q2	0.97	13.27%
1177	BMJ Open Diabetes Research & Care	BMJ OPEN DIAB RES CA	BMJ PUBLISHING GROUP	N/A	2052-4897	ENDOCRINOLOGY & METABOLISM	SCIE	4,676	3.7	Q2	0.93	99.78%
1178	Annals of Hepatology	ANN HEPATOL	ELSEVIER ESPANA	1665-2681	1665-2681	GASTROENTEROLOGY & HEPATOLOGY	SCIE	3,577	3.7	Q2	0.87	98.96%
1179	JOURNAL OF GASTROENTEROLOGY AND HEPATOLOGY	J GASTROEN HEPATOL	WILEY	0815-9319	1440-1746	GASTROENTEROLOGY & HEPATOLOGY	SCIE	14,730	3.7	Q2	0.81	13.09%
1180	MOLECULAR GENETICS AND METABOLISM	MOL GENET METAB	ACADEMIC PRESS INC ELSEVIER SCIENCE	1096-7192	1096-7206	ENDOCRINOLOGY & METABOLISM / MEDICINE, RESEARCH & EXPERIMENTAL / GENETICS & HEREDITY	SCIE	8,212	3.7	Q2	0.81	31.48%
1181	CLINICAL AND EXPERIMENTAL DERMATOLOGY	CLIN EXP DERMATOL	OXFORD UNIV PRESS	0307-6938	1365-2230	DERMATOLOGY	SCIE	6,336	3.7	Q1	0.80	18.20%
1182	THROMBOSIS RESEARCH	THROMB RES	PERGAMON-ELSEVIER SCIENCE LTD	0049-3848	1879-2472	HEMATOLOGY / PERIPHERAL VASCULAR DISEASE	SCIE	13,202	3.7	Q1	1.23	22.42%
1183	NEUROBIOLOGY OF AGING	NEUROBIOL AGING	ELSEVIER SCIENCE INC	0197-4580	1558-1497	GERIATRICS & GERONTOLOGY / NEUROSCIENCES	SCIE	23,445	3.7	Q2	1.05	30.38%
1184	EUROPEAN JOURNAL OF HUMAN GENETICS	EUR J HUM GENET	SPRINGERNATURE	1018-4813	1476-5438	GENETICS & HEREDITY	SCIE	11,583	3.7	Q2	1.04	51.35%
1185	European Review of Aging and Physical Activity	EUR REV AGING PHYS A	SPRINGER HEIDELBERG	1813-7253	1861-6909	GERIATRICS & GERONTOLOGY	SCIE	977	3.7	Q2	0.98	100.00%
1186	Brain Behavior & Immunity-Health	BRAIN BEHAV IMMUN-HL	ELSEVIER	2666-3546	2666-3546	IMMUNOLOGY / NEUROSCIENCES / PSYCHIATRY	ESCI	1,960	3.7	Q2	0.84	94.81%
1187	CYTOTHERAPY	CYTOTHERAPY	ELSEVIER SCI LTD	1465-3249	1477-2566	HEMATOLOGY / MEDICINE, RESEARCH & EXPERIMENTAL	SCIE	6,947	3.7	Q1	0.81	32.03%
1188	Phenomics	PHENOMICS	SPRINGERNATURE	2730-583X	2730-5848	GENETICS & HEREDITY	ESCI	284	3.7	Q2	0.78	27.93%
1189	CURRENT OPINION IN GENETICS & DEVELOPMENT	CURR OPIN GENET DEV	CURRENT BIOLOGY LTD	0959-437X	1879-0380	GENETICS & HEREDITY	SCIE	7,086	3.7	Q2	0.71	35.42%
1190	CYTOKINE	CYTOKINE	ACADEMIC PRESS LTD- ELSEVIER SCIENCE LTD	1043-4666	1096-0023	IMMUNOLOGY	SCIE	13,149	3.7	Q2	0.66	14.74%
1191	CELLULAR IMMUNOLOGY	CELL IMMUNOL	ACADEMIC PRESS INC ELSEVIER SCIENCE	0008-8749	1090-2163	IMMUNOLOGY	SCIE	6,374	3.7	Q2	0.57	17.16%
1192	VETERINARY RESEARCH	VET RES	BMC	0928-4249	1297-9716	VETERINARY SCIENCES	SCIE	6,653	3.7	Q1	1.89	99.21%
1193	BJU INTERNATIONAL	BJU INT	WILEY	1464-4096	1464-410X	UROLOGY & NEPHROLOGY	SCIE	18,357	3.7	Q1	1.33	34.39%
1194	AMERICAN JOURNAL OF PHYSIOLOGY-RENAL PHYSIOLOGY	AM J PHYSIOL-RENAL	AMER PHYSIOLOGICAL SOC	1931-857X	1522-1466	UROLOGY & NEPHROLOGY / PHYSIOLOGY	SCIE	15,750	3.7	Q1	1.32	5.00%
1195	Journal of Global Antimicrobial Resistance	J GLOB ANTIMICROB RE	ELSEVIER SCI LTD	2213-7165	2213-7173	INFECTIOUS DISEASES / PHARMACOLOGY & PHARMACY	SCIE	5,239	3.7	Q2	0.90	91.67%
1196	EUROPEAN JOURNAL OF CLINICAL MICROBIOLOGY & INFECTIOUS DISEASES	EUR J CLIN MICROBIOL	SPRINGER	0934-9723	1435-4373	INFECTIOUS DISEASES	SCIE	11,100	3.7	Q2	0.79	35.66%
1197	Current HIV/AIDS Reports	CURR HIV-AIDS REP	SPRINGER	1548-3568	1548-3576	INFECTIOUS DISEASES	SCIE	2,344	3.7	Q2	0.78	30.14%
1198	JAC-Antimicrobial Resistance	JAC-ANTIMICROB RESIS	OXFORD UNIV PRESS	N/A	2632-1823	INFECTIOUS DISEASES / PHARMACOLOGY & PHARMACY	ESCI	1,419	3.7	Q2	0.73	92.54%
1199	ADDICTIVE BEHAVIORS	ADDICT BEHAV	PERGAMON-ELSEVIER SCIENCE LTD	0306-4603	1873-6327	SUBSTANCE ABUSE / PSYCHOLOGY, CLINICAL	SCIE, SSCI	16,297	3.7	Q1	1.34	13.99%
1200	JOURNAL OF SUBSTANCE ABUSE TREATMENT	J SUBST ABUSE TREAT	PERGAMON-ELSEVIER SCIENCE LTD	0740-5472	1873-6483	SUBSTANCE ABUSE / PSYCHOLOGY, CLINICAL	SSCI	7,751	3.7	Q1	1.30	13.89%
1201	Addiction Science & Clinical Practice	ADDICT SCI CLIN PRAC	BMC	1940-0640	1940-0640	SUBSTANCE ABUSE	SCIE, SSCI	1,445	3.7	Q1	0.93	99.50%
1202	Disability and Health Journal	DISABIL HEALTH J	ELSEVIER SCIENCE INC	1936-6574	1876-7583	REHABILITATION / PUBLIC, ENVIRONMENTAL & OCCUPATIONAL HEALTH	SCIE, SSCI	3,360	3.7	Q1	1.51	18.53%
1203	ARTHRITIS CARE & RESEARCH	ARTHRIT CARE RES	WILEY	2151-464X	2151-4658	RHEUMATOLOGY	SCIE	18,205	3.7	Q1	1.44	21.89%
1204	REPRODUCTIVE BIOMEDICINE ONLINE	REPROD BIOMED ONLINE	ELSEVIER SCI LTD	1472-6483	1472-6491	REPRODUCTIVE BIOLOGY / OBSTETRICS & GYNECOLOGY	SCIE	10,432	3.7	Q1	1.33	14.99%
1205	AMERICAN JOURNAL OF PHYSIOLOGY-LUNG CELLULAR AND MOLECULAR PHYSIOLOGY	AM J PHYSIOL-LUNG C	AMER PHYSIOLOGICAL SOC	1040-0605	1522-1504	RESPIRATORY SYSTEM / PHYSIOLOGY	SCIE	14,166	3.7	Q1	1.27	10.57%
1206	BMJ Open Respiratory Research	BMJ OPEN RESPIR RES	BMJ PUBLISHING GROUP	N/A	2052-4439	RESPIRATORY SYSTEM	SCIE	2,296	3.7	Q1	0.97	99.50%
1207	Lupus Science & Medicine	LUPUS SCI MED	BMJ PUBLISHING GROUP	2053-8790	2053-8790	RHEUMATOLOGY	SCIE	1,540	3.7	Q1	0.92	100.00%
1208	REPRODUCTION	REPRODUCTION	BIOSCIENTIFICA LTD	1470-1626	1741-7899	REPRODUCTIVE BIOLOGY	SCIE	10,249	3.7	Q1	0.91	13.10%
1209	JOURNAL OF EPIDEMIOLOGY	J EPIDEMIOL	JAPAN EPIDEMIOLOGICAL ASSOC	0917-5040	0917-5040	PUBLIC, ENVIRONMENTAL & OCCUPATIONAL HEALTH	SCIE	4,343	3.7	Q1	1.35	98.95%
1210	Journal of Safety Science and Resilience	J SAF SCI RESIL	KEAI PUBLISHING LTD	2096-7527	2666-4496	PUBLIC, ENVIRONMENTAL & OCCUPATIONAL HEALTH	ESCI	398	3.7	Q1	1.35	94.00%
1211	Research in Social & Administrative Pharmacy	RES SOC ADMIN PHARM	ELSEVIER SCIENCE INC	1551-7411	1934-8150	PUBLIC, ENVIRONMENTAL & OCCUPATIONAL HEALTH	SSCI	5,187	3.7	Q1	1.24	17.83%
1212	EUROPEAN JOURNAL OF PUBLIC HEALTH	EUR J PUBLIC HEALTH	OXFORD UNIV PRESS	1101-1262	1464-360X	PUBLIC, ENVIRONMENTAL & OCCUPATIONAL HEALTH	SCIE, SSCI	9,048	3.7	Q1	0.85	79.83%
1213	CANCER EPIDEMIOLOGY BIOMARKERS & PREVENTION	CANCER EPIDEM BIOMAR	AMER ASSOC CANCER RESEARCH	1055-9965	1538-7755	PUBLIC, ENVIRONMENTAL & OCCUPATIONAL HEALTH / ONCOLOGY	SCIE	18,832	3.7	Q1	0.84	17.42%
1214	JOURNAL OF EXPERIMENTAL PSYCHOLOGY-GENERAL	J EXP PSYCHOL GEN	AMER PSYCHOLOGICAL ASSOC	0096-3445	1939-2222	PSYCHOLOGY, EXPERIMENTAL	SSCI	14,645	3.7	Q1	1.33	22.82%
1215	JOURNAL OF BUSINESS AND PSYCHOLOGY	J BUS PSYCHOL	SPRINGER	0889-3268	1573-353X	PSYCHOLOGY, APPLIED	SSCI	5,921	3.7	Q1	1.27	21.32%
1216	JOURNAL OF PSYCHIATRIC RESEARCH	J PSYCHIATR RES	PERGAMON-ELSEVIER SCIENCE LTD	0022-3956	1879-1379	PSYCHIATRY	SCIE, SSCI	22,213	3.7	Q1	1.11	18.96%
1217	INTERNATIONAL REVIEW OF PSYCHIATRY	INT REV PSYCHIATR	TAYLOR & FRANCIS LTD	0954-0261	1369-1627	PSYCHIATRY	SSCI	4,119	3.7	Q1	0.68	17.58%
1218	Advanced Therapeutics	ADV THER-GERMANY	WILEY	N/A	2366-3987	PHARMACOLOGY & PHARMACY	SCIE	2,818	3.7	Q2	0.98	25.95%
1219	JOURNAL OF PHYSIOLOGY AND BIOCHEMISTRY	J PHYSIOL BIOCHEM	SPRINGER	1138-7548	1877-8755	PHYSIOLOGY	SCIE	2,567	3.7	Q1	0.88	22.06%
1220	JOURNAL OF PHARMACEUTICAL SCIENCES	J PHARM SCI-US	ELSEVIER SCIENCE INC	0022-3549	1520-6017	PHARMACOLOGY & PHARMACY	SCIE	26,526	3.7	Q2	0.87	14.75%
1221	ARCHIVES OF PATHOLOGY & LABORATORY MEDICINE	ARCH PATHOL LAB MED	COLL AMER PATHOLOGISTS	0003-9985	1543-2165	PATHOLOGY / MEDICINE, RESEARCH & EXPERIMENTAL / MEDICAL LABORATORY TECHNOLOGY	SCIE	11,120	3.7	Q1	1.50	90.81%
1222	INTERNATIONAL JOURNAL FOR PARASITOLOGY	INT J PARASITOL	ELSEVIER SCI LTD	0020-7519	1879-0135	PARASITOLOGY	SCIE	8,718	3.7	Q1	1.14	30.24%
1223	Journal of Nursing Management	J NURS MANAGE	WILEY-HINDAWI	0966-0429	1365-2834	NURSING	SCIE, SSCI	8,262	3.7	Q1	1.57	79.22%
1224	JOURNAL OF NUTRITION	J NUTR	ELSEVIER SCIENCE INC	0022-3166	1541-6100	NUTRITION & DIETETICS	SCIE	37,765	3.7	Q2	0.91	34.90%
1225	Journal of Neural Engineering	J NEURAL ENG	IOP Publishing Ltd	1741-2560	1741-2552	NEUROSCIENCES	SCIE	13,119	3.7	Q2	0.89	37.85%
1226	NEUROCHEMICAL RESEARCH	NEUROCHEM RES	SPRINGER/PLENUM PUBLISHERS	0364-3190	1573-6903	NEUROSCIENCES	SCIE	13,246	3.7	Q2	0.84	13.68%
1227	INTERNATIONAL JOURNAL OF MEDICAL INFORMATICS	INT J MED INFORM	ELSEVIER IRELAND LTD	1386-5056	1872-8243	MEDICAL INFORMATICS	SCIE	9,217	3.7	Q2	1.05	28.39%
1228	Neurological Research and Practice	NEUROL RES PRACT	SPRINGERNATURE	N/A	2524-3489	CLINICAL NEUROLOGY	ESCI	777	3.6	Q1	1.02	99.30%
1229	Neurology-Genetics	NEUROL-GENET	LIPPINCOTT WILLIAMS & WILKINS	2376-7839	2376-7839	CLINICAL NEUROLOGY / GENETICS & HEREDITY	SCIE	1,630	3.6	Q1	0.97	99.33%
1230	NEUROSCIENTIST	NEUROSCIENTIST	SAGE PUBLICATIONS INC	1073-8584	1089-4098	CLINICAL NEUROLOGY / NEUROSCIENCES	SCIE	5,707	3.6	Q1	0.94	21.55%
1231	JOURNAL OF MOLECULAR ENDOCRINOLOGY	J MOL ENDOCRINOL	BIOSCIENTIFICA LTD	0952-5041	1479-6813	ENDOCRINOLOGY & METABOLISM	SCIE	4,480	3.6	Q2	0.85	19.72%
1232	Journal of Diabetes Research	J DIABETES RES	HINDAWI LTD	2314-6745	2314-6753	ENDOCRINOLOGY & METABOLISM / MEDICINE, RESEARCH & EXPERIMENTAL	SCIE	8,289	3.6	Q2	0.78	99.75%
1233	JOURNAL OF TRACE ELEMENTS IN MEDICINE AND BIOLOGY	J TRACE ELEM MED BIO	ELSEVIER GMBH	0946-672X	1878-3252	ENDOCRINOLOGY & METABOLISM	SCIE	6,980	3.6	Q2	0.76	9.66%
1234	Hepatobiliary & Pancreatic Diseases International	HEPATOB PANCREAT DIS	ELSEVIER	1499-3872	2352-9377	GASTROENTEROLOGY & HEPATOLOGY	SCIE	2,414	3.6	Q2	0.65	0.00%
1235	GENETICS SELECTION EVOLUTION	GENET SEL EVOL	BMC	0999-193X	1297-9686	GENETICS & HEREDITY	SCIE	4,223	3.6	Q2	1.40	99.62%
1236	JOURNAL OF MEDICAL GENETICS	J MED GENET	BMJ PUBLISHING GROUP	0022-2593	1468-6244	GENETICS & HEREDITY	SCIE	11,954	3.6	Q2	1.11	35.74%
1237	MOLECULAR PHYLOGENETICS AND EVOLUTION	MOL PHYLOGENET EVOL	ACADEMIC PRESS INC ELSEVIER SCIENCE	1055-7903	1095-9513	GENETICS & HEREDITY	SCIE	19,209	3.6	Q2	1.04	18.26%
1238	Transplantation and Cellular Therapy	TRANSPL CELL THER	ELSEVIER SCIENCE INC	2666-6375	2666-6367	HEMATOLOGY / IMMUNOLOGY	SCIE	2,652	3.6	Q2	0.92	84.49%
1239	SEMINARS IN THROMBOSIS AND HEMOSTASIS	SEMIN THROMB HEMOST	THIEME MEDICAL PUBL INC	0094-6176	1098-9064	HEMATOLOGY / PERIPHERAL VASCULAR DISEASE	SCIE	4,961	3.6	Q2	0.84	7.43%
1240	INTERNATIONAL JOURNAL OF GERIATRIC PSYCHIATRY	INT J GERIATR PSYCH	WILEY	0885-6230	1099-1166	GERIATRICS & GERONTOLOGY / PSYCHIATRY	SCIE	10,729	3.6	Q2	0.81	35.04%
1241	JOURNAL OF IMMUNOLOGY	J IMMUNOL	AMER ASSOC IMMUNOLOGISTS	0022-1767	1550-6606	IMMUNOLOGY	SCIE	107,157	3.6	Q2	0.73	3.77%
1242	JOURNAL OF LEUKOCYTE BIOLOGY	J LEUKOCYTE BIOL	OXFORD UNIV PRESS	0741-5400	1938-3673	HEMATOLOGY / IMMUNOLOGY	SCIE	18,682	3.6	Q2	0.73	16.75%
1243	Transplantation Reviews	TRANSPLANT REV-ORLAN	ELSEVIER SCIENCE INC	0955-470X	N/A	IMMUNOLOGY	SCIE	1,166	3.6	Q2	0.70	25.00%
1244	Non-Coding RNA	NON-CODING RNA	MDPI	N/A	2311-553X	GENETICS & HEREDITY	ESCI	1,457	3.6	Q2	0.67	99.55%
1245	Current Tropical Medicine Reports	CURR TROP MED REP	SPRINGER	N/A	2196-3045	INFECTIOUS DISEASES / PARASITOLOGY / TROPICAL MEDICINE	ESCI	549	3.6	Q2	1.24	26.97%
1246	Sexual Medicine Reviews	SEX MED REV	OXFORD UNIV PRESS	2050-0513	2050-0521	UROLOGY & NEPHROLOGY	SCIE	1,743	3.6	Q1	0.86	13.14%
1247	JOURNAL OF GENERAL VIROLOGY	J GEN VIROL	MICROBIOLOGY SOC	0022-1317	1465-2099	VIROLOGY	SCIE	16,936	3.6	Q2	0.76	0.50%
1248	SEXUALLY TRANSMITTED INFECTIONS	SEX TRANSM INFECT	BMJ PUBLISHING GROUP	1368-4973	1472-3263	INFECTIOUS DISEASES	SCIE	4,235	3.6	Q2	0.61	33.45%
1249	PHAGE-Therapy Applications and Research	PHAGE-THER APPL RES	MARY ANN LIEBERT, INC	2641-6530	2641-6549	VIROLOGY	ESCI	236	3.6	Q2	0.50	98.39%
1250	CURRENT OPINION IN INFECTIOUS DISEASES	CURR OPIN INFECT DIS	LIPPINCOTT WILLIAMS & WILKINS	0951-7375	1473-6527	INFECTIOUS DISEASES	SCIE	4,254	3.6	Q2	0.45	7.38%
1251	Tropical Medicine and Health	TROP MED HEALTH	BMC	1348-8945	1349-4147	TROPICAL MEDICINE	ESCI	1,609	3.6	Q1	1.28	100.00%
1252	ARCHIVES OF PHYSICAL MEDICINE AND REHABILITATION	ARCH PHYS MED REHAB	W B SAUNDERS CO-ELSEVIER INC	0003-9993	1532-821X	REHABILITATION	SCIE	25,817	3.6	Q1	1.63	12.37%
1253	MOLECULAR HUMAN REPRODUCTION	MOL HUM REPROD	OXFORD UNIV PRESS	1360-9947	1460-2407	REPRODUCTIVE BIOLOGY / OBSTETRICS & GYNECOLOGY	SCIE	5,423	3.6	Q1	1.17	18.45%
1254	Ultrasound Journal	ULTRASOUND J	SPRINGER	N/A	2524-8987	RADIOLOGY, NUCLEAR MEDICINE & MEDICAL IMAGING	ESCI	641	3.6	Q1	1.07	100.00%
1255	JOURNAL OF RHEUMATOLOGY	J RHEUMATOL	J RHEUMATOL PUBL CO	0315-162X	1499-2752	RHEUMATOLOGY	SCIE	20,339	3.6	Q2	1.02	2.01%
1256	NUCLEAR MEDICINE AND BIOLOGY	NUCL MED BIOL	ELSEVIER SCIENCE INC	0969-8051	1872-9614	RADIOLOGY, NUCLEAR MEDICINE & MEDICAL IMAGING	SCIE	3,369	3.6	Q1	0.92	21.47%
1257	EUROPEAN JOURNAL OF PERSONALITY	EUR J PERSONALITY	SAGE PUBLICATIONS LTD	0890-2070	1099-0984	PSYCHOLOGY, SOCIAL	SSCI	4,459	3.6	Q1	1.44	34.97%
1258	SSM-Population Health	SSM-POPUL HLTH	ELSEVIER SCI LTD	2352-8273	2352-8273	PUBLIC, ENVIRONMENTAL & OCCUPATIONAL HEALTH	SCIE, SSCI	5,109	3.6	Q1	1.10	94.35%
1259	PALLIATIVE MEDICINE	PALLIATIVE MED	SAGE PUBLICATIONS LTD	0269-2163	1477-030X	PUBLIC, ENVIRONMENTAL & OCCUPATIONAL HEALTH / MEDICINE, GENERAL & INTERNAL	SCIE	6,887	3.6	Q1	1.09	50.12%
1260	JOURNAL OF PUBLIC HEALTH	J PUBLIC HEALTH-UK	OXFORD UNIV PRESS	1741-3842	1741-3850	PUBLIC, ENVIRONMENTAL & OCCUPATIONAL HEALTH	SCIE, SSCI	5,585	3.6	Q1	1.03	35.75%
1261	Reproductive Health	REPROD HEALTH	BMC	N/A	1742-4755	PUBLIC, ENVIRONMENTAL & OCCUPATIONAL HEALTH	SCIE, SSCI	7,234	3.6	Q1	0.88	99.84%
1262	Translational Behavioral Medicine	TRANSL BEHAV MED	OXFORD UNIV PRESS	1869-6716	1613-9860	PUBLIC, ENVIRONMENTAL & OCCUPATIONAL HEALTH	SCIE, SSCI	3,675	3.6	Q1	0.84	27.09%
1263	Emerging Themes in Epidemiology	EMERG THEMES EPIDEMI	BMC	N/A	1742-7622	PUBLIC, ENVIRONMENTAL & OCCUPATIONAL HEALTH	ESCI	573	3.6	Q1	0.79	100.00%
1264	Psychosocial Intervention	PSYCHOSOC INTERV	COLEGIO OFICIAL PSICOLOGOS MADRID	1132-0559	2173-4712	PSYCHOLOGY, MULTIDISCIPLINARY	SSCI	804	3.6	Q1	1.43	100.00%
1265	Psychology of Sexual Orientation and Gender Diversity	PSYCHOL SEX ORIENTAT	AMER PSYCHOLOGICAL ASSOC	2329-0382	2329-0390	PSYCHOLOGY, MULTIDISCIPLINARY / PSYCHOLOGY	SSCI	2,446	3.6	Q1	1.32	18.60%
1266	Neurobiology of Language	NEUROBIOL LANG	MIT PRESS	2641-4368	2641-4368	PSYCHOLOGY, EXPERIMENTAL / NEUROSCIENCES	ESCI	456	3.6	Q1	1.27	100.00%
1267	npj Science of Learning	NPJ SCI LEARN	NATURE PORTFOLIO	N/A	2056-7936	PSYCHOLOGY, EXPERIMENTAL / NEUROSCIENCES	SSCI	749	3.6	Q1	1.25	99.18%
1268	ANNALS OF BEHAVIORAL MEDICINE	ANN BEHAV MED	OXFORD UNIV PRESS INC	0883-6612	1532-4796	PSYCHOLOGY, MULTIDISCIPLINARY	SSCI	8,584	3.6	Q1	1.17	22.12%
1269	REVIEW OF GENERAL PSYCHOLOGY	REV GEN PSYCHOL	SAGE PUBLICATIONS INC	1089-2680	1939-1552	PSYCHOLOGY, MULTIDISCIPLINARY	SSCI	6,056	3.6	Q1	1.11	25.32%
1270	Internet Interventions-The Application of Information Technology in Mental and Behavioural Health	INTERNET INTERV	ELSEVIER	N/A	2214-7829	PSYCHOLOGY, CLINICAL / MEDICAL INFORMATICS / PSYCHIATRY	SSCI	2,443	3.6	Q1	1.07	95.17%
1271	AUSTRALIAN JOURNAL OF PSYCHOLOGY	AUST J PSYCHOL	TAYLOR & FRANCIS LTD	0004-9530	1742-9536	PSYCHOLOGY, MULTIDISCIPLINARY	SSCI	1,565	3.6	Q1	0.87	51.04%
1272	International Journal of Mental Health Nursing	INT J MENT HEALTH NU	WILEY	1445-8330	1447-0349	PSYCHIATRY / NURSING	SCIE, SSCI	4,285	3.6	Q1	1.40	38.90%
1273	Schizophrenia Research	SCHIZOPHR RES	ELSEVIER	0920-9964	1573-2509	PSYCHIATRY	SCIE, SSCI	21,518	3.6	Q1	1.00	25.47%
1274	SOCIAL PSYCHIATRY AND PSYCHIATRIC EPIDEMIOLOGY	SOC PSYCH PSYCH EPID	SPRINGER HEIDELBERG	0933-7954	1433-9285	PSYCHIATRY	SCIE, SSCI	11,925	3.6	Q1	0.99	50.87%
1275	Annals of General Psychiatry	ANN GEN PSYCHIATR	BMC	N/A	1744-859X	PSYCHIATRY	SCIE, SSCI	1,857	3.6	Q1	0.76	100.00%
1276	Brazilian Journal of Psychiatry	BRAZ J PSYCHIAT	ASSOC BRASILEIRA PSIQUIATRIA	1516-4446	1809-452X	PSYCHIATRY	SCIE, SSCI	1,328	3.6	Q1	0.76	94.24%
1277	PHARMACOPSYCHIATRY	PHARMACOPSYCHIATRY	GEORG THIEME VERLAG KG	0176-3679	1439-0795	PSYCHIATRY / PHARMACOLOGY & PHARMACY	SCIE	1,813	3.6	Q1	0.75	20.00%
1278	Schizophrenia Research and Treatment	SCHIZOPHR RES TREAT	HINDAWI LTD	2090-2085	2090-2093	PSYCHIATRY	ESCI	255	3.6	Q1	0.52	100.00%
1279	Journal of Clinical Lipidology	J CLIN LIPIDOL	ELSEVIER SCIENCE INC	1933-2874	1876-4789	PHARMACOLOGY & PHARMACY	SCIE	3,962	3.6	Q2	1.12	21.48%
1280	Pharmacological Reports	PHARMACOL REP	SPRINGER HEIDELBERG	1734-1140	2299-5684	PHARMACOLOGY & PHARMACY	SCIE	5,869	3.6	Q2	0.91	44.28%
1281	ChemMedChem	CHEMMEDCHEM	WILEY-V C H VERLAG GMBH	1860-7179	1860-7187	PHARMACOLOGY & PHARMACY	SCIE	9,557	3.6	Q2	0.85	27.09%
1282	JOURNAL OF LIPOSOME RESEARCH	J LIPOSOME RES	TAYLOR & FRANCIS LTD	0898-2104	1532-2394	PHARMACOLOGY & PHARMACY	SCIE	1,975	3.6	Q2	0.78	4.95%
1283	Expert Review of Clinical Pharmacology	EXPERT REV CLIN PHAR	TAYLOR & FRANCIS LTD	1751-2433	1751-2441	PHARMACOLOGY & PHARMACY	SCIE	3,312	3.6	Q2	0.71	11.24%
1284	World Journal of Pediatrics	WORLD J PEDIATR	ZHEJIANG UNIV PRESS	1708-8569	1867-0687	PEDIATRICS	SCIE	2,753	3.6	Q1	1.70	39.78%
1285	PATHOLOGY	PATHOLOGY	ELSEVIER	0031-3025	1465-3931	PATHOLOGY	SCIE	4,103	3.6	Q1	1.30	13.82%
1286	Current Pediatrics Reports	CURR PEDIATR REP	SPRINGERNATURE	N/A	2167-4841	PEDIATRICS	ESCI	313	3.6	Q1	1.24	13.51%
1287	American Journal of Cancer Research	AM J CANCER RES	E-CENTURY PUBLISHING CORP	2156-6976	2156-6976	ONCOLOGY	SCIE	9,791	3.6	Q2	0.84	0.00%
1288	NURSE EDUCATION TODAY	NURS EDUC TODAY	CHURCHILL LIVINGSTONE	0260-6917	1532-2793	NURSING	SCIE, SSCI	13,751	3.6	Q1	1.66	19.38%
1289	EUROPEAN JOURNAL OF CLINICAL NUTRITION	EUR J CLIN NUTR	SPRINGERNATURE	0954-3007	1476-5640	NUTRITION & DIETETICS	SCIE	15,744	3.6	Q2	0.80	24.54%
1290	NUTRITIONAL NEUROSCIENCE	NUTR NEUROSCI	TAYLOR & FRANCIS LTD	1028-415X	1476-8305	NUTRITION & DIETETICS / NEUROSCIENCES	SCIE	3,984	3.6	Q2	0.77	9.38%
1291	Network Neuroscience	NETW NEUROSCI	MIT PRESS	2472-1751	2472-1751	NEUROSCIENCES	SCIE	1,253	3.6	Q2	0.98	98.60%
1292	CELLULAR AND MOLECULAR NEUROBIOLOGY	CELL MOL NEUROBIOL	SPRINGER/PLENUM PUBLISHERS	0272-4340	1573-6830	NEUROSCIENCES	SCIE	6,775	3.6	Q2	0.63	21.01%
1293	EXPERT OPINION ON BIOLOGICAL THERAPY	EXPERT OPIN BIOL TH	TAYLOR & FRANCIS LTD	1471-2598	1744-7682	MEDICINE, RESEARCH & EXPERIMENTAL	SCIE	5,966	3.6	Q2	0.61	19.17%
1294	Tissue Barriers	TISSUE BARRIERS	TAYLOR & FRANCIS INC	2168-8370	2168-8370	MEDICINE, RESEARCH & EXPERIMENTAL	ESCI	1,548	3.6	Q2	0.58	27.17%
1295	Journal of Evidence Based Medicine	J EVID-BASED MED	WILEY	1756-5383	1756-5391	MEDICINE, GENERAL & INTERNAL	SCIE	1,083	3.6	Q1	0.89	32.00%
1296	CLINICAL MEDICINE	CLIN MED	ROY COLL PHYS LONDON EDITORIAL OFFICE	1470-2118	1473-4893	MEDICINE, GENERAL & INTERNAL	SCIE	4,992	3.6	Q1	0.85	94.33%
1297	POSTGRADUATE MEDICAL JOURNAL	POSTGRAD MED J	OXFORD UNIV PRESS	0032-5473	1469-0756	MEDICINE, GENERAL & INTERNAL	SCIE	7,701	3.6	Q1	0.83	20.75%
1298	EUROPEAN JOURNAL OF PAIN	EUR J PAIN	WILEY	1090-3801	1532-2149	ANESTHESIOLOGY / NEUROSCIENCES / CLINICAL NEUROLOGY	SCIE	8,852	3.5	Q1	1.03	45.56%
1299	RESPIRATORY MEDICINE	RESP MED	W B SAUNDERS CO LTD	0954-6111	1532-3064	CARDIAC & CARDIOVASCULAR SYSTEMS / RESPIRATORY SYSTEM	SCIE	13,530	3.5	Q2	0.97	29.77%
1300	JOURNAL OF ENDODONTICS	J ENDODONT	ELSEVIER SCIENCE INC	0099-2399	1878-3554	DENTISTRY, ORAL SURGERY & MEDICINE	SCIE	20,873	3.5	Q1	1.86	6.60%
1301	Progress in Orthodontics	PROG ORTHOD	SPRINGER	2196-1042	2196-1042	DENTISTRY, ORAL SURGERY & MEDICINE	SCIE	2,027	3.5	Q1	1.67	100.00%
1302	JOURNAL OF NEUROSURGERY	J NEUROSURG	AMER ASSOC NEUROLOGICAL SURGEONS	0022-3085	1933-0693	CLINICAL NEUROLOGY / SURGERY	SCIE	36,645	3.5	Q1	1.64	2.17%
1303	Journal of Clinical Sleep Medicine	J CLIN SLEEP MED	AMER ACAD SLEEP MEDICINE	1550-9389	1550-9397	CLINICAL NEUROLOGY	SCIE	11,737	3.5	Q1	1.08	5.53%
1304	EUROPEAN ARCHIVES OF PSYCHIATRY AND CLINICAL NEUROSCIENCE	EUR ARCH PSY CLIN N	SPRINGER HEIDELBERG	0940-1334	1433-8491	CLINICAL NEUROLOGY / PSYCHIATRY	SCIE	5,598	3.5	Q1	1.04	48.48%
1305	NEUROGASTROENTEROLOGY AND MOTILITY	NEUROGASTROENT MOTIL	WILEY	1350-1925	1365-2982	CLINICAL NEUROLOGY / NEUROSCIENCES / GASTROENTEROLOGY & HEPATOLOGY	SCIE	9,684	3.5	Q1	0.84	27.71%
1306	Current Opinion in Critical Care	CURR OPIN CRIT CARE	LIPPINCOTT WILLIAMS & WILKINS	1070-5295	1531-7072	CRITICAL CARE MEDICINE	SCIE	3,900	3.5	Q1	0.61	10.22%
1307	EXPERIMENTAL DERMATOLOGY	EXP DERMATOL	WILEY	0906-6705	1600-0625	DERMATOLOGY	SCIE	9,302	3.5	Q1	1.27	24.49%
1308	Dermatology and Therapy	DERMATOLOGY THER	ADIS INT LTD	2193-8210	2190-9172	DERMATOLOGY	SCIE	2,958	3.5	Q1	1.06	98.75%
1309	ACTA DERMATO-VENEREOLOGICA	ACTA DERM-VENEREOL	ACTA DERMATO-VENEREOLOGICA	0001-5555	1651-2057	DERMATOLOGY	SCIE	7,817	3.5	Q1	1.02	98.13%
1310	BONE	BONE	ELSEVIER SCIENCE INC	8756-3282	1873-2763	ENDOCRINOLOGY & METABOLISM	SCIE	22,673	3.5	Q2	0.98	20.61%
1311	European Thyroid Journal	EUR THYROID J	BIOSCIENTIFICA LTD	2235-0640	2235-0802	ENDOCRINOLOGY & METABOLISM	SCIE	1,907	3.5	Q2	0.98	74.87%
1312	Metabolomics	METABOLOMICS	SPRINGER	1573-3882	1573-3890	ENDOCRINOLOGY & METABOLISM	SCIE	6,418	3.5	Q2	0.85	39.03%
1313	Adipocyte	ADIPOCYTE	TAYLOR & FRANCIS INC	2162-3945	2162-397X	ENDOCRINOLOGY & METABOLISM	SCIE	1,514	3.5	Q2	0.80	99.25%
1314	INTERNATIONAL JOURNAL OF DERMATOLOGY	INT J DERMATOL	WILEY	0011-9059	1365-4632	DERMATOLOGY	SCIE	9,751	3.5	Q1	0.71	11.66%
1315	BMC GENOMICS	BMC GENOMICS	BMC	1471-2164	1471-2164	GENETICS & HEREDITY	SCIE	49,183	3.5	Q2	1.03	99.84%
1316	ARCHIVES OF GERONTOLOGY AND GERIATRICS	ARCH GERONTOL GERIAT	ELSEVIER IRELAND LTD	0167-4943	1872-6976	GERIATRICS & GERONTOLOGY	SCIE	8,966	3.5	Q2	0.83	21.63%
1317	European Geriatric Medicine	EUR GERIATR MED	SPRINGER	1878-7649	1878-7657	GERIATRICS & GERONTOLOGY	SCIE	2,479	3.5	Q2	0.81	40.16%
1318	Clinical Interventions in Aging	CLIN INTERV AGING	DOVE MEDICAL PRESS LTD	N/A	1178-1998	GERIATRICS & GERONTOLOGY	SCIE	9,903	3.5	Q2	0.80	98.24%
1319	EXERCISE IMMUNOLOGY REVIEW	EXERC IMMUNOL REV	W W F VERLAGSGESELLSCHAFT GMBH	1077-5552	1077-5552	IMMUNOLOGY	SCIE	818	3.5	Q2	0.66	0.00%
1320	Journal of Immunology Research	J IMMUNOL RES	HINDAWI LTD	2314-8861	2314-7156	IMMUNOLOGY	SCIE	10,434	3.5	Q2	0.60	99.65%
1321	Journal of Virus Eradication	J VIRUS ERAD	MEDISCRIPT LTD	2055-6640	2055-6659	IMMUNOLOGY / INFECTIOUS DISEASES / VIROLOGY	SCIE	642	3.5	Q2	0.53	96.10%
1322	Transboundary and Emerging Diseases	TRANSBOUND EMERG DIS	WILEY-HINDAWI	1865-1674	1865-1682	INFECTIOUS DISEASES / VETERINARY SCIENCES	SCIE	9,498	3.5	Q2	1.35	81.33%
1323	Surgery for Obesity and Related Diseases	SURG OBES RELAT DIS	ELSEVIER SCIENCE INC	1550-7289	1878-7533	SURGERY	SCIE	8,234	3.5	Q1	1.52	11.91%
1324	EJSO	EJSO-EUR J SURG ONC	ELSEVIER SCI LTD	0748-7983	1532-2157	SURGERY / ONCOLOGY	SCIE	12,830	3.5	Q1	1.21	18.15%
1325	Asian Journal of Surgery	ASIAN J SURG	ELSEVIER SINGAPORE PTE LTD	1015-9584	0219-3108	SURGERY	SCIE	3,055	3.5	Q1	0.90	97.34%
1326	Physical Therapy	PHYS THER	OXFORD UNIV PRESS INC	0031-9023	1538-6724	REHABILITATION / ORTHOPEDICS	SCIE	14,926	3.5	Q1	1.62	24.77%
1327	HUMAN BRAIN MAPPING	HUM BRAIN MAPP	WILEY	1065-9471	1097-0193	RADIOLOGY, NUCLEAR MEDICINE & MEDICAL IMAGING / NEUROIMAGING / NEUROSCIENCES	SCIE	25,912	3.5	Q1	1.06	66.51%
1328	CANCER IMAGING	CANCER IMAGING	BMC	1740-5025	1470-7330	RADIOLOGY, NUCLEAR MEDICINE & MEDICAL IMAGING / ONCOLOGY	SCIE	2,885	3.5	Q1	1.02	99.24%
1329	RESPIRATION	RESPIRATION	KARGER	0025-7931	1423-0356	RESPIRATORY SYSTEM	SCIE	5,325	3.5	Q2	0.90	35.62%
1330	Chronic Respiratory Disease	CHRON RESP DIS	SAGE PUBLICATIONS LTD	1479-9723	1479-9731	RESPIRATORY SYSTEM	SCIE	1,482	3.5	Q2	0.80	93.89%
1331	JMIR Public Health and Surveillance	JMIR PUBLIC HLTH SUR	JMIR PUBLICATIONS, INC	2369-2960	2369-2960	PUBLIC, ENVIRONMENTAL & OCCUPATIONAL HEALTH	SCIE, SSCI	4,175	3.5	Q1	1.60	99.28%
1332	Biosafety and Health	BIOSAF HEALTH	ELSEVIER	2096-6962	2590-0536	PUBLIC, ENVIRONMENTAL & OCCUPATIONAL HEALTH	ESCI	584	3.5	Q1	1.31	96.03%
1333	JMIR Infodemiology	JMIR INFODEMIOL	JMIR PUBLICATIONS, INC	N/A	2564-1891	PUBLIC, ENVIRONMENTAL & OCCUPATIONAL HEALTH	ESCI	289	3.5	Q1	1.22	95.69%
1334	PERSONALITY AND INDIVIDUAL DIFFERENCES	PERS INDIV DIFFER	PERGAMON-ELSEVIER SCIENCE LTD	0191-8869	1873-3549	PSYCHOLOGY, SOCIAL	SSCI	35,040	3.5	Q1	1.20	16.22%
1335	Israel Journal of Health Policy Research	ISR J HEALTH POLICY	BMC	2045-4015	2045-4015	PUBLIC, ENVIRONMENTAL & OCCUPATIONAL HEALTH	SSCI	1,036	3.5	Q1	1.11	98.37%
1336	BMC PUBLIC HEALTH	BMC PUBLIC HEALTH	BMC	N/A	1471-2458	PUBLIC, ENVIRONMENTAL & OCCUPATIONAL HEALTH	SCIE	71,479	3.5	Q1	1.10	99.87%
1337	Safety and Health at Work	SAF HEALTH WORK-KR	ELSEVIER	2093-7911	2093-7997	PUBLIC, ENVIRONMENTAL & OCCUPATIONAL HEALTH	SCIE, SSCI	2,117	3.5	Q1	0.86	94.61%
1338	PUBLIC HEALTH REVIEWS	PUBLIC HEALTH REV	FRONTIERS MEDIA SA	N/A	2107-6952	PUBLIC, ENVIRONMENTAL & OCCUPATIONAL HEALTH	ESCI	1,533	3.5	Q1	0.77	98.65%
1339	Perspectives in Public Health	PERSPECT PUBLIC HEAL	SAGE PUBLICATIONS LTD	1757-9139	1757-9147	PUBLIC, ENVIRONMENTAL & OCCUPATIONAL HEALTH	SSCI	1,259	3.5	Q1	0.60	48.08%
1340	BRITISH JOURNAL OF HEALTH PSYCHOLOGY	BRIT J HEALTH PSYCH	WILEY	1359-107X	2044-8287	PSYCHOLOGY, CLINICAL	SSCI	4,090	3.5	Q1	1.76	59.07%
1341	ASSESSMENT	ASSESSMENT	SAGE PUBLICATIONS INC	1073-1911	1552-3489	PSYCHOLOGY, CLINICAL	SSCI	7,756	3.5	Q1	1.19	20.75%
1342	Journal of Eating Disorders	J EAT DISORD	BMC	2050-2974	2050-2974	PSYCHOLOGY, CLINICAL / NUTRITION & DIETETICS / PSYCHIATRY	SSCI	3,027	3.5	Q1	0.94	100.00%
1343	TRANSPORTATION RESEARCH PART F-TRAFFIC PSYCHOLOGY AND BEHAVIOUR	TRANSPORT RES F-TRAF	ELSEVIER SCI LTD	1369-8478	1873-5517	PSYCHOLOGY, APPLIED	SSCI	10,038	3.5	Q1	1.14	26.91%
1344	JOURNAL OF PSYCHOSOMATIC RESEARCH	J PSYCHOSOM RES	PERGAMON-ELSEVIER SCIENCE LTD	0022-3999	1879-1360	PSYCHIATRY	SCIE, SSCI	15,475	3.5	Q2	0.94	26.16%
1345	PSYCHOPHARMACOLOGY	PSYCHOPHARMACOLOGY	SPRINGER	0033-3158	1432-2072	PSYCHIATRY / PHARMACOLOGY & PHARMACY / NEUROSCIENCES	SCIE	20,277	3.5	Q2	0.92	29.69%
1346	International Journal of Sports Physiology and Performance	INT J SPORT PHYSIOL	HUMAN KINETICS PUBL INC	1555-0265	1555-0273	PHYSIOLOGY	SCIE	8,139	3.5	Q1	1.49	1.34%
1347	VASCULAR PHARMACOLOGY	VASC PHARMACOL	ELSEVIER SCIENCE INC	1537-1891	1879-3649	PHARMACOLOGY & PHARMACY	SCIE	3,384	3.5	Q2	1.24	22.55%
1348	DRUG DEVELOPMENT RESEARCH	DRUG DEVELOP RES	WILEY	0272-4391	1098-2299	PHARMACOLOGY & PHARMACY	SCIE	3,189	3.5	Q2	0.95	6.63%
1349	PHARMACEUTICAL RESEARCH	PHARM RES-DORDR	SPRINGER/PLENUM PUBLISHERS	0724-8741	1573-904X	PHARMACOLOGY & PHARMACY	SCIE	20,072	3.5	Q2	0.82	22.17%
1350	CURRENT MEDICINAL CHEMISTRY	CURR MED CHEM	BENTHAM SCIENCE PUBL LTD	0929-8673	1875-533X	PHARMACOLOGY & PHARMACY	SCIE	20,295	3.5	Q2	0.58	0.42%
1351	PATHOBIOLOGY	PATHOBIOLOGY	KARGER	1015-2008	1423-0291	PATHOLOGY	SCIE	1,796	3.5	Q1	0.94	34.59%
1352	ACTA OBSTETRICIA ET GYNECOLOGICA SCANDINAVICA	ACTA OBSTET GYN SCAN	WILEY	0001-6349	1600-0412	OBSTETRICS & GYNECOLOGY	SCIE	10,182	3.5	Q1	1.35	72.55%
1353	Journal of Minimally Invasive Gynecology	J MINIM INVAS GYN	ELSEVIER SCIENCE INC	1553-4650	1553-4669	OBSTETRICS & GYNECOLOGY	SCIE	5,902	3.5	Q1	1.23	5.69%
1354	Frontiers in Oncology	FRONT ONCOL	FRONTIERS MEDIA SA	2234-943X	2234-943X	ONCOLOGY	SCIE	81,647	3.5	Q2	0.75	99.56%
1355	Journal of the Academy of Nutrition and Dietetics	J ACAD NUTR DIET	ELSEVIER SCIENCE INC	2212-2672	2212-2680	NUTRITION & DIETETICS	SCIE	7,536	3.5	Q2	0.83	15.19%
1356	INTERNATIONAL JOURNAL OF FOOD SCIENCES AND NUTRITION	INT J FOOD SCI NUTR	TAYLOR & FRANCIS LTD	0963-7486	1465-3478	NUTRITION & DIETETICS	SCIE	6,095	3.5	Q2	0.74	16.91%
1357	Food & Nutrition Research	FOOD NUTR RES	SWEDISH NUTRITION FOUNDATION-SNF	1654-6628	1654-661X	NUTRITION & DIETETICS	SCIE	2,752	3.5	Q2	0.66	95.26%
1358	BRAIN RESEARCH BULLETIN	BRAIN RES BULL	PERGAMON-ELSEVIER SCIENCE LTD	0361-9230	1873-2747	NEUROSCIENCES	SCIE	11,535	3.5	Q2	0.95	37.17%
1359	Frontiers in Molecular Neuroscience	FRONT MOL NEUROSCI	FRONTIERS MEDIA SA	1662-5099	1662-5099	NEUROSCIENCES	SCIE	13,943	3.5	Q2	0.80	99.80%
1360	PPAR Research	PPAR RES	HINDAWI LTD	1687-4757	1687-4765	MEDICINE, RESEARCH & EXPERIMENTAL	SCIE	1,360	3.5	Q2	0.68	100.00%
1361	JOURNAL OF MEDICAL SYSTEMS	J MED SYST	SPRINGER	0148-5598	1573-689X	MEDICAL INFORMATICS	SCIE	7,951	3.5	Q2	1.17	31.15%
1362	Canadian Journal of Anesthesia-Journal canadien d anesthesie	CAN J ANESTH	SPRINGER	0832-610X	1496-8975	ANESTHESIOLOGY	SCIE	6,645	3.4	Q1	1.39	20.50%
1363	Annals of Cardiothoracic Surgery	ANN CARDIOTHORAC SUR	AME PUBLISHING COMPANY	2225-319X	2304-1021	CARDIAC & CARDIOVASCULAR SYSTEMS / SURGERY	SCIE	2,547	3.4	Q2	0.93	98.31%
1364	Cardiovascular Toxicology	CARDIOVASC TOXICOL	HUMANA PRESS INC	1530-7905	1559-0259	CARDIAC & CARDIOVASCULAR SYSTEMS	SCIE	1,971	3.4	Q2	0.88	13.44%
1365	Cardiovascular Therapeutics	CARDIOVASC THER	WILEY-HINDAWI	1755-5914	1755-5922	CARDIAC & CARDIOVASCULAR SYSTEMS / PHARMACOLOGY & PHARMACY	SCIE	1,745	3.4	Q2	0.80	99.28%
1366	Journal of Prosthodontics-Implant Esthetic and Reconstructive Dentistry	J PROSTHODONT	WILEY	1059-941X	1532-849X	DENTISTRY, ORAL SURGERY & MEDICINE	SCIE	5,857	3.4	Q1	1.60	14.50%
1367	Journal of Dental Sciences	J DENT SCI	ELSEVIER TAIWAN	1991-7902	2213-8862	DENTISTRY, ORAL SURGERY & MEDICINE	SCIE	2,583	3.4	Q1	1.47	97.98%
1368	JOURNAL OF PERIODONTAL RESEARCH	J PERIODONTAL RES	WILEY	0022-3484	1600-0765	DENTISTRY, ORAL SURGERY & MEDICINE	SCIE	5,636	3.4	Q1	1.45	17.70%
1369	Sleep Health	SLEEP HEALTH	ELSEVIER	2352-7218	2352-7226	CLINICAL NEUROLOGY	SCIE	3,433	3.4	Q2	1.14	21.05%
1370	JOURNAL OF SLEEP RESEARCH	J SLEEP RES	WILEY	0962-1105	1365-2869	CLINICAL NEUROLOGY / NEUROSCIENCES	SCIE	9,541	3.4	Q2	0.99	42.97%
1371	Korean Journal of Pain	KOREAN J PAIN	KOREAN PAIN SOC	2005-9159	2093-0569	CLINICAL NEUROLOGY	SCIE	1,181	3.4	Q2	0.88	100.00%
1372	CNS SPECTRUMS	CNS SPECTRUMS	CAMBRIDGE UNIV PRESS	1092-8529	2165-6509	CLINICAL NEUROLOGY / PSYCHIATRY	SCIE	3,459	3.4	Q2	0.83	33.48%
1373	Expert Review of Neurotherapeutics	EXPERT REV NEUROTHER	TAYLOR & FRANCIS LTD	1473-7175	1744-8360	CLINICAL NEUROLOGY / PHARMACOLOGY & PHARMACY	SCIE	5,309	3.4	Q2	0.64	14.66%
1374	ACADEMIC EMERGENCY MEDICINE	ACAD EMERG MED	WILEY	1069-6563	1553-2712	EMERGENCY MEDICINE	SCIE	9,853	3.4	Q1	1.66	14.53%
1375	PSYCHONEUROENDOCRINOLOGY	PSYCHONEUROENDOCRINO	PERGAMON-ELSEVIER SCIENCE LTD	0306-4530	1873-3360	ENDOCRINOLOGY & METABOLISM / PSYCHIATRY / NEUROSCIENCES	SCIE	19,133	3.4	Q2	0.91	29.10%
1376	Diabetology & Metabolic Syndrome	DIABETOL METAB SYNDR	BMC	N/A	1758-5996	ENDOCRINOLOGY & METABOLISM	SCIE	4,571	3.4	Q2	0.89	100.00%
1377	Intestinal Research	INTEST RES	KOREAN ASSOC STUDY INTESTINAL DISEASES	1598-9100	1598-9100	GASTROENTEROLOGY & HEPATOLOGY	ESCI	1,466	3.4	Q2	0.87	99.25%
1378	JOURNAL OF ENDOCRINOLOGY	J ENDOCRINOL	BIOSCIENTIFICA LTD	0022-0795	1479-6805	ENDOCRINOLOGY & METABOLISM	SCIE	10,826	3.4	Q2	0.86	18.78%
1379	Cosmetics	COSMETICS-BASEL	MDPI	N/A	2079-9284	DERMATOLOGY	ESCI	2,350	3.4	Q2	0.84	99.30%
1380	BIOLOGICAL TRACE ELEMENT RESEARCH	BIOL TRACE ELEM RES	SPRINGERNATURE	0163-4984	1559-0720	ENDOCRINOLOGY & METABOLISM	SCIE	17,028	3.4	Q2	0.81	9.73%
1381	JBMR Plus	JBMR PLUS	WILEY	N/A	2473-4039	ENDOCRINOLOGY & METABOLISM	ESCI	1,624	3.4	Q2	0.76	80.65%
1382	Gut and Liver	GUT LIVER	EDITORIAL OFFICE GUT & LIVER	1976-2283	2005-1212	GASTROENTEROLOGY & HEPATOLOGY	SCIE	3,623	3.4	Q2	0.73	99.68%
1383	BMC Geriatrics	BMC GERIATR	BMC	N/A	1471-2318	GERIATRICS & GERONTOLOGY	SCIE	18,264	3.4	Q2	1.09	99.88%
1384	GENOMICS	GENOMICS	ACADEMIC PRESS INC ELSEVIER SCIENCE	0888-7543	1089-8646	GENETICS & HEREDITY	SCIE	12,268	3.4	Q2	1.02	62.60%
1385	GENETICS	GENETICS	GENETICS SOCIETY AMERICA	0016-6731	1943-2631	GENETICS & HEREDITY	SCIE	36,529	3.4	Q2	0.98	38.28%
1386	AGING CLINICAL AND EXPERIMENTAL RESEARCH	AGING CLIN EXP RES	SPRINGER	1594-0667	1720-8319	GERIATRICS & GERONTOLOGY	SCIE	8,268	3.4	Q2	0.83	34.57%
1387	Orphanet Journal of Rare Diseases	ORPHANET J RARE DIS	BMC	N/A	1750-1172	GENETICS & HEREDITY / MEDICINE, RESEARCH & EXPERIMENTAL	SCIE	13,632	3.4	Q2	0.82	99.52%
1388	Research and Practice in Thrombosis and Haemostasis	RES PRACT THROMB HAE	ELSEVIER	N/A	2475-0379	HEMATOLOGY / PERIPHERAL VASCULAR DISEASE	SCIE	2,526	3.4	Q2	0.78	64.23%
1389	DRUGS & AGING	DRUG AGING	ADIS INT LTD	1170-229X	1179-1969	GERIATRICS & GERONTOLOGY / PHARMACOLOGY & PHARMACY	SCIE	4,345	3.4	Q2	0.74	33.61%
1390	AIDS	AIDS	LIPPINCOTT WILLIAMS & WILKINS	0269-9370	1473-5571	IMMUNOLOGY / INFECTIOUS DISEASES / VIROLOGY	SCIE	14,379	3.4	Q3	0.69	23.16%
1391	CLINICAL AND EXPERIMENTAL IMMUNOLOGY	CLIN EXP IMMUNOL	OXFORD UNIV PRESS	0009-9104	1365-2249	IMMUNOLOGY	SCIE	13,162	3.4	Q3	0.61	36.03%
1392	Therapeutic Advances in Hematology	THER ADV HEMATOL	SAGE PUBLICATIONS LTD	2040-6207	2040-6215	HEMATOLOGY	SCIE	1,197	3.4	Q2	0.61	92.73%
1393	JOURNAL OF RENAL NUTRITION	J RENAL NUTR	W B SAUNDERS CO-ELSEVIER INC	1051-2276	1532-8503	UROLOGY & NEPHROLOGY / NUTRITION & DIETETICS	SCIE	2,948	3.4	Q1	1.07	15.51%
1394	AIDS PATIENT CARE AND STDS	AIDS PATIENT CARE ST	MARY ANN LIEBERT, INC	1087-2914	1557-7449	INFECTIOUS DISEASES / PUBLIC, ENVIRONMENTAL & OCCUPATIONAL HEALTH	SCIE	3,023	3.4	Q2	0.93	18.34%
1395	BMC INFECTIOUS DISEASES	BMC INFECT DIS	BMC	N/A	1471-2334	INFECTIOUS DISEASES	SCIE	27,788	3.4	Q2	0.74	99.64%
1396	Infectious Disease Reports	INFECT DIS REP	MDPI	N/A	2036-7449	INFECTIOUS DISEASES	ESCI	951	3.4	Q2	0.66	100.00%
1397	ANNALS OF SURGICAL ONCOLOGY	ANN SURG ONCOL	SPRINGER	1068-9265	1534-4681	SURGERY / ONCOLOGY	SCIE	34,484	3.4	Q1	1.21	15.78%
1398	BJS Open	BJS OPEN	OXFORD UNIV PRESS	2474-9842	2474-9842	SURGERY	SCIE	2,365	3.4	Q1	1.21	90.45%
1399	BMJ Sexual & Reproductive Health	BMJ SEX REPROD HEAL	BMJ PUBLISHING GROUP	2515-1991	2515-2009	SOCIAL SCIENCES, BIOMEDICAL / OBSTETRICS & GYNECOLOGY	SSCI	650	3.4	Q1	1.16	30.37%
1400	PLoS Neglected Tropical Diseases	PLOS NEGLECT TROP D	PUBLIC LIBRARY SCIENCE	1935-2735	1935-2735	TROPICAL MEDICINE / PARASITOLOGY	SCIE	33,678	3.4	Q1	1.05	99.79%
1401	Practical Radiation Oncology	PRACT RADIAT ONCOL	ELSEVIER SCIENCE INC	1879-8500	1879-8500	RADIOLOGY, NUCLEAR MEDICINE & MEDICAL IMAGING / ONCOLOGY	SCIE	2,950	3.4	Q1	0.94	8.01%
1402	Physics & Imaging in Radiation Oncology	PHYS IMAG RADIAT ONC	ELSEVIER	N/A	2405-6316	RADIOLOGY, NUCLEAR MEDICINE & MEDICAL IMAGING / ONCOLOGY	ESCI	1,349	3.4	Q1	0.93	81.10%
1403	Wearable Technologies	WEAR TECHNOL	CAMBRIDGE UNIV PRESS	N/A	2631-7176	REHABILITATION	ESCI	228	3.4	Q1	0.79	100.00%
1404	Therapeutic Advances in Musculoskeletal Disease	THER ADV MUSCULOSKEL	SAGE PUBLICATIONS LTD	1759-720X	1759-7218	RHEUMATOLOGY	SCIE	2,127	3.4	Q2	0.78	92.97%
1405	CLINICAL AND EXPERIMENTAL RHEUMATOLOGY	CLIN EXP RHEUMATOL	CLINICAL & EXPER RHEUMATOLOGY	0392-856X	1593-098X	RHEUMATOLOGY	SCIE	10,552	3.4	Q2	0.75	0.00%
1406	CHILD ABUSE & NEGLECT	CHILD ABUSE NEGLECT	PERGAMON-ELSEVIER SCIENCE LTD	0145-2134	1873-7757	PSYCHOLOGY, SOCIAL	SSCI	18,459	3.4	Q1	1.68	17.90%
1407	ORGANIZATIONAL BEHAVIOR AND HUMAN DECISION PROCESSES	ORGAN BEHAV HUM DEC	ACADEMIC PRESS INC ELSEVIER SCIENCE	0749-5978	1095-9920	PSYCHOLOGY, SOCIAL / PSYCHOLOGY, APPLIED	SSCI	15,927	3.4	Q1	1.21	15.91%
1408	AMERICAN JOURNAL OF COMMUNITY PSYCHOLOGY	AM J COMMUN PSYCHOL	WILEY	0091-0562	1573-2770	PUBLIC, ENVIRONMENTAL & OCCUPATIONAL HEALTH / PSYCHOLOGY, MULTIDISCIPLINARY	SSCI	7,333	3.4	Q1	1.15	26.92%
1409	PERSONALITY AND SOCIAL PSYCHOLOGY BULLETIN	PERS SOC PSYCHOL B	SAGE PUBLICATIONS INC	0146-1672	1552-7433	PSYCHOLOGY, SOCIAL	SSCI	19,602	3.4	Q1	1.07	27.92%
1410	Clinical Epidemiology	CLIN EPIDEMIOL	DOVE MEDICAL PRESS LTD	1179-1349	1179-1349	PUBLIC, ENVIRONMENTAL & OCCUPATIONAL HEALTH	SCIE	5,564	3.4	Q1	0.94	97.54%
1411	ETHNICITY & DISEASE	ETHNIC DIS	ETHNICITY & DISEASE, INC	1049-510X	1945-0826	PUBLIC, ENVIRONMENTAL & OCCUPATIONAL HEALTH	SCIE	2,825	3.4	Q1	0.71	0.00%
1412	Policy Insights from the Behavioral and Brain Sciences	POL INS BEH BRAIN SC	SAGE PUBLICATIONS INC	2372-7322	2372-7330	PSYCHOLOGY, MULTIDISCIPLINARY	ESCI	1,012	3.4	Q1	1.61	12.09%
1413	EMOTION	EMOTION	AMER PSYCHOLOGICAL ASSOC	1528-3542	1931-1516	PSYCHOLOGY, EXPERIMENTAL	SSCI	12,260	3.4	Q1	1.48	22.69%
1414	Journal of Contextual Behavioral Science	J CONTEXT BEHAV SCI	ELSEVIER	2212-1447	2212-1455	PSYCHOLOGY, CLINICAL	SSCI	2,513	3.4	Q1	1.29	17.65%
1415	BEHAVIOR THERAPY	BEHAV THER	ELSEVIER INC	0005-7894	1878-1888	PSYCHOLOGY, CLINICAL / PSYCHIATRY	SSCI	7,027	3.4	Q1	1.20	12.89%
1416	Cognitive Research-Principles and Implications	COGN RES	SPRINGER	2365-7464	2365-7464	PSYCHOLOGY, EXPERIMENTAL	SSCI	1,696	3.4	Q1	1.18	100.00%
1417	Journal of Positive Psychology	J POSIT PSYCHOL	ROUTLEDGE JOURNALS, TAYLOR & FRANCIS LTD	1743-9760	1743-9779	PSYCHOLOGY, MULTIDISCIPLINARY	SSCI	6,047	3.4	Q1	1.16	17.62%
1418	AGGRESSION AND VIOLENT BEHAVIOR	AGGRESS VIOLENT BEH	PERGAMON-ELSEVIER SCIENCE LTD	1359-1789	1873-6335	PSYCHOLOGY, MULTIDISCIPLINARY	SSCI	6,212	3.4	Q1	1.07	16.04%
1419	MEDIA PSYCHOLOGY	MEDIA PSYCHOL	ROUTLEDGE JOURNALS, TAYLOR & FRANCIS LTD	1521-3269	1532-785X	PSYCHOLOGY, APPLIED	SSCI	2,784	3.4	Q1	3.02	25.64%
1420	Child and Adolescent Psychiatry and Mental Health	CHILD ADOL PSYCH MEN	BMC	N/A	1753-2000	PSYCHIATRY / PEDIATRICS	SCIE, SSCI	2,684	3.4	Q2	1.39	99.68%
1421	BMC Psychiatry	BMC PSYCHIATRY	BMC	N/A	1471-244X	PSYCHIATRY	SCIE	22,833	3.4	Q2	1.03	99.87%
1422	Career Development International	CAREER DEV INT	EMERALD GROUP PUBLISHING LTD	1362-0436	1758-6003	PSYCHOLOGY, APPLIED	SSCI	2,877	3.4	Q1	0.85	15.00%
1423	Therapeutic Advances in Psychopharmacology	THER ADV PSYCHOPHARM	SAGE PUBLICATIONS LTD	2045-1253	2045-1261	PSYCHIATRY / PHARMACOLOGY & PHARMACY	SCIE	1,416	3.4	Q2	0.76	91.80%
1424	JOURNAL OF NATURAL PRODUCTS	J NAT PROD	AMER CHEMICAL SOC	0163-3864	1520-6025	PHARMACOLOGY & PHARMACY	SCIE	28,223	3.4	Q2	1.14	11.16%
1425	PEDIATRIC DRUGS	PEDIATR DRUGS	ADIS INT LTD	1174-5878	1179-2019	PHARMACOLOGY & PHARMACY / PEDIATRICS	SCIE	1,897	3.4	Q2	1.03	29.27%
1426	NEUROTOXICOLOGY	NEUROTOXICOLOGY	ELSEVIER	0161-813X	1872-9711	PHARMACOLOGY & PHARMACY / NEUROSCIENCES	SCIE	7,568	3.4	Q2	0.98	15.46%
1427	AAPS PHARMSCITECH	AAPS PHARMSCITECH	SPRINGER	1530-9932	1530-9932	PHARMACOLOGY & PHARMACY	SCIE	11,856	3.4	Q2	0.92	14.86%
1428	Australian Prescriber	AUST PRESCR	Therapeutic Guidelines Ltd	0312-8008	1839-3942	PHARMACOLOGY & PHARMACY	ESCI	1,046	3.4	Q2	0.80	100.00%
1429	ADVANCES IN THERAPY	ADV THER	SPRINGER	0741-238X	1865-8652	PHARMACOLOGY & PHARMACY / MEDICINE, RESEARCH & EXPERIMENTAL	SCIE	8,854	3.4	Q2	0.79	69.08%
1430	ADMET and DMPK	ADMET DMPK	IAPC PUBLISHING	1848-7718	1848-7718	PHARMACOLOGY & PHARMACY	ESCI	421	3.4	Q2	0.73	97.62%
1431	Therapeutic Advances in Drug Safety	THER ADV DRUG SAF	SAGE PUBLICATIONS LTD	2042-0986	2042-0994	PHARMACOLOGY & PHARMACY	SCIE	1,537	3.4	Q2	0.72	94.38%
1432	DRUG METABOLISM REVIEWS	DRUG METAB REV	TAYLOR & FRANCIS LTD	0360-2532	1097-9883	PHARMACOLOGY & PHARMACY	SCIE	3,050	3.4	Q2	0.65	14.93%
1433	Future Journal of Pharmaceutical Sciences	FUTUR J PHARM SCI	SPRINGER	2314-7245	2314-7253	PHARMACOLOGY & PHARMACY	ESCI	1,871	3.4	Q2	0.65	99.52%
1434	JOURNAL OF ARTHROPLASTY	J ARTHROPLASTY	CHURCHILL LIVINGSTONE INC MEDICAL PUBLISHERS	0883-5403	1532-8406	ORTHOPEDICS	SCIE	27,899	3.4	Q1	1.75	3.22%
1435	JOURNAL OF MOLECULAR DIAGNOSTICS	J MOL DIAGN	ELSEVIER SCIENCE INC	1525-1578	1943-7811	PATHOLOGY	SCIE	5,219	3.4	Q1	1.49	40.46%
1436	JOR Spine	JOR SPINE	WILEY	2572-1143	2572-1143	ORTHOPEDICS	SCIE	736	3.4	Q1	1.43	75.35%
1437	Journal of Pathology Clinical Research	J PATHOL CLIN RES	WILEY	N/A	2056-4538	PATHOLOGY	SCIE	1,015	3.4	Q1	1.39	94.70%
1438	VIRCHOWS ARCHIV	VIRCHOWS ARCH	SPRINGER	0945-6317	1432-2307	PATHOLOGY	SCIE	7,837	3.4	Q1	1.12	37.72%
1439	Journal of Gynecologic Oncology	J GYNECOL ONCOL	KOREAN SOC GYNECOLOGY ONCOLOGY & COLPOSCOPY	2005-0380	2005-0399	OBSTETRICS & GYNECOLOGY / ONCOLOGY	SCIE	2,364	3.4	Q1	1.11	99.05%
1440	JNCI Cancer Spectrum	JNCI CANCER SPECT	OXFORD UNIV PRESS	N/A	2515-5091	ONCOLOGY	ESCI	1,964	3.4	Q2	0.83	94.96%
1441	BMC CANCER	BMC CANCER	BMC	N/A	1471-2407	ONCOLOGY	SCIE	44,449	3.4	Q2	0.79	99.67%
1442	Molecular Medicine Reports	MOL MED REP	SPANDIDOS PUBL LTD	1791-2997	1791-3004	ONCOLOGY / MEDICINE, RESEARCH & EXPERIMENTAL	SCIE	27,377	3.4	Q2	0.73	85.12%
1443	NAR Cancer	NAR CANCER	OXFORD UNIV PRESS	2632-8674	2632-8674	ONCOLOGY	ESCI	617	3.4	Q2	0.72	95.51%
1444	Worldviews on Evidence-Based Nursing	WORLDV EVID-BASED NU	WILEY	1545-102X	1741-6787	NURSING	SCIE, SSCI	2,313	3.4	Q1	1.45	19.05%
1445	Clinical Simulation in Nursing	CLIN SIMUL NURS	ELSEVIER SCIENCE INC	1876-1399	1876-1402	NURSING	SCIE, SSCI	2,764	3.4	Q1	1.38	12.61%
1446	NUTRITION RESEARCH	NUTR RES	PERGAMON-ELSEVIER SCIENCE LTD	0271-5317	1879-0739	NUTRITION & DIETETICS	SCIE	6,493	3.4	Q2	0.75	11.92%
1447	JOURNAL OF THE AMERICAN COLLEGE OF NUTRITION	J AM COLL NUTR	ROUTLEDGE JOURNALS, TAYLOR & FRANCIS LTD	0731-5724	1541-1087	NUTRITION & DIETETICS	SCIE	4,843	3.4	Q2	0.65	11.11%
1448	NeuroImage-Clinical	NEUROIMAGE-CLIN	ELSEVIER SCI LTD	2213-1582	2213-1582	NEUROIMAGING	SCIE	14,276	3.4	Q2	0.98	99.41%
1449	JOURNAL OF ALZHEIMERS DISEASE	J ALZHEIMERS DIS	IOS PRESS	1387-2877	1875-8908	NEUROSCIENCES	SCIE	35,576	3.4	Q2	0.89	23.68%
1450	REVIEWS IN THE NEUROSCIENCES	REV NEUROSCIENCE	WALTER DE GRUYTER GMBH	0334-1763	2191-0200	NEUROSCIENCES	SCIE	3,215	3.4	Q2	0.86	18.79%
1451	Pain Reports	PAIN REP	LIPPINCOTT WILLIAMS & WILKINS	N/A	2471-2531	NEUROSCIENCES	ESCI	1,800	3.4	Q2	0.80	100.00%
1452	Trends in Neuroscience and Education	TRENDS NEUROSCI EDUC	ELSEVIER	2452-0837	2211-9493	NEUROSCIENCES	ESCI	630	3.4	Q2	0.79	24.59%
1453	Frontiers in Neural Circuits	FRONT NEURAL CIRCUIT	FRONTIERS MEDIA SA	N/A	1662-5110	NEUROSCIENCES	SCIE	4,648	3.4	Q2	0.67	99.46%
1454	Biomarker Insights	BIOMARK INSIGHTS	SAGE PUBLICATIONS LTD	1177-2719	1177-2719	MEDICINE, RESEARCH & EXPERIMENTAL	ESCI	979	3.4	Q2	0.65	90.74%
1455	CLEVELAND CLINIC JOURNAL OF MEDICINE	CLEV CLIN J MED	CLEVELAND CLINIC	0891-1150	1939-2869	MEDICINE, GENERAL & INTERNAL	SCIE	2,519	3.4	Q1	0.57	93.69%
1456	EUROPEAN JOURNAL OF CARDIO-THORACIC SURGERY	EUR J CARDIO-THORAC	OXFORD UNIV PRESS INC	1010-7940	1873-734X	CARDIAC & CARDIOVASCULAR SYSTEMS / SURGERY / RESPIRATORY SYSTEM	SCIE	17,534	3.3	Q2	1.07	16.91%
1457	NUTRITION METABOLISM AND CARDIOVASCULAR DISEASES	NUTR METAB CARDIOVAS	ELSEVIER SCI LTD	0939-4753	1590-3729	CARDIAC & CARDIOVASCULAR SYSTEMS / NUTRITION & DIETETICS / ENDOCRINOLOGY & METABOLISM	SCIE	8,865	3.3	Q2	0.89	14.88%
1458	Journal of Cardiopulmonary Rehabilitation and Prevention	J CARDIOPULM REHABIL	LIPPINCOTT WILLIAMS & WILKINS	1932-7501	1932-751X	CARDIAC & CARDIOVASCULAR SYSTEMS	SCIE	2,501	3.3	Q2	0.76	4.21%
1459	Frontiers in Allergy	FRONT ALLERGY	FRONTIERS MEDIA SA	N/A	2673-6101	ALLERGY	ESCI	855	3.3	Q2	0.56	99.73%
1460	Neurosurgical Focus	NEUROSURG FOCUS	AMER ASSOC NEUROLOGICAL SURGEONS	1092-0684	1092-0684	CLINICAL NEUROLOGY / SURGERY	SCIE	9,944	3.3	Q2	1.25	94.12%
1461	Journal of Neurogastroenterology and Motility	J NEUROGASTROENTEROL	KOREAN SOC NEUROGASTROENTEROLOGY & MOTILITY	2093-0879	2093-0887	CLINICAL NEUROLOGY / GASTROENTEROLOGY & HEPATOLOGY	SCIE	2,459	3.3	Q2	0.81	99.43%
1462	DISEASES OF THE COLON & RECTUM	DIS COLON RECTUM	LIPPINCOTT WILLIAMS & WILKINS	0012-3706	1530-0358	GASTROENTEROLOGY & HEPATOLOGY / SURGERY	SCIE	13,502	3.3	Q2	1.21	5.34%
1463	Pituitary	PITUITARY	SPRINGER	1386-341X	1573-7403	ENDOCRINOLOGY & METABOLISM	SCIE	3,406	3.3	Q2	0.86	32.13%
1464	CALCIFIED TISSUE INTERNATIONAL	CALCIFIED TISSUE INT	SPRINGER	0171-967X	1432-0827	ENDOCRINOLOGY & METABOLISM	SCIE	7,942	3.3	Q2	0.79	34.44%
1465	JOURNAL OF NEUROENDOCRINOLOGY	J NEUROENDOCRINOL	WILEY	0953-8194	1365-2826	ENDOCRINOLOGY & METABOLISM / NEUROSCIENCES	SCIE	5,611	3.3	Q2	0.72	35.29%
1466	BMJ Open Gastroenterology	BMJ OPEN GASTROENTER	BMJ PUBLISHING GROUP	2054-4774	2054-4774	GASTROENTEROLOGY & HEPATOLOGY	ESCI	1,330	3.3	Q2	0.71	99.54%
1467	Journal of Clinical and Experimental Hepatology	J CLIN EXP HEPATOL	ELSEVIER - DIVISION REED ELSEVIER INDIA PVT LTD	0973-6883	2213-3453	GASTROENTEROLOGY & HEPATOLOGY	ESCI	2,491	3.3	Q2	0.68	6.62%
1468	Human Genetics and Genomics Advances	HUM GENET GENOM ADV	ELSEVIER	2666-2477	2666-2477	GENETICS & HEREDITY	ESCI	458	3.3	Q2	1.19	97.83%
1469	HUMAN MUTATION	HUM MUTAT	WILEY-HINDAWI	1059-7794	1098-1004	GENETICS & HEREDITY	SCIE	12,761	3.3	Q2	0.96	71.74%
1470	EXPERIMENTAL GERONTOLOGY	EXP GERONTOL	PERGAMON-ELSEVIER SCIENCE LTD	0531-5565	1873-6815	GERIATRICS & GERONTOLOGY	SCIE	13,395	3.3	Q2	0.85	39.68%
1471	Journal of Frailty & Aging	J FRALITY AGING	SPRINGER BASEL AG	2260-1341	2273-4309	GERIATRICS & GERONTOLOGY	ESCI	1,143	3.3	Q2	0.81	16.41%
1472	Genes and Nutrition	GENES NUTR	BMC	1555-8932	1865-3499	GENETICS & HEREDITY / NUTRITION & DIETETICS	SCIE	1,747	3.3	Q2	0.79	100.00%
1473	MICROBIAL PATHOGENESIS	MICROB PATHOGENESIS	ACADEMIC PRESS LTD- ELSEVIER SCIENCE LTD	0882-4010	1096-1208	IMMUNOLOGY	SCIE	15,422	3.3	Q3	0.72	3.89%
1474	Frontiers in Aging	FRONT AGING-LAUSANNE	FRONTIERS MEDIA SA	N/A	2673-6217	GERIATRICS & GERONTOLOGY	ESCI	724	3.3	Q2	0.60	99.64%
1475	IMMUNOLOGIC RESEARCH	IMMUNOL RES	SPRINGER	0257-277X	1559-0755	IMMUNOLOGY	SCIE	4,032	3.3	Q3	0.59	25.20%
1476	AUTOIMMUNITY	AUTOIMMUNITY	TAYLOR & FRANCIS LTD	0891-6934	1607-842X	IMMUNOLOGY	SCIE	2,538	3.3	Q3	0.58	33.94%
1477	IMMUNOLOGY LETTERS	IMMUNOL LETT	ELSEVIER	0165-2478	1879-0542	IMMUNOLOGY	SCIE	6,167	3.3	Q3	0.57	15.73%
1478	HEMATOLOGICAL ONCOLOGY	HEMATOL ONCOL	WILEY	0278-0232	1099-1069	HEMATOLOGY / ONCOLOGY	SCIE	2,344	3.3	Q2	0.50	30.61%
1479	Journal of Sexual Medicine	J SEX MED	OXFORD UNIV PRESS	1743-6095	1743-6109	UROLOGY & NEPHROLOGY	SCIE	12,392	3.3	Q1	0.99	15.64%
1480	JOURNAL OF HEALTH POLITICS POLICY AND LAW	J HEALTH POLIT POLIC	DUKE UNIV PRESS	0361-6878	N/A	SOCIAL SCIENCES, BIOMEDICAL	SSCI	1,414	3.3	Q1	1.62	3.64%
1481	JOURNAL OF MEDICAL ETHICS	J MED ETHICS	BMJ PUBLISHING GROUP	0306-6800	1473-4257	SOCIAL SCIENCES, BIOMEDICAL / MEDICAL ETHICS	SSCI	6,197	3.3	Q1	1.52	24.54%
1482	KNEE SURGERY SPORTS TRAUMATOLOGY ARTHROSCOPY	KNEE SURG SPORT TR A	SPRINGER	0942-2056	1433-7347	SURGERY / ORTHOPEDICS	SCIE	21,120	3.3	Q1	1.46	28.81%
1483	Seminars in Vascular Surgery	SEMIN VASC SURG	W B SAUNDERS CO-ELSEVIER INC	0895-7967	1558-4518	SURGERY / PERIPHERAL VASCULAR DISEASE	SCIE	1,025	3.3	Q1	0.84	16.23%
1484	PSYCHO-ONCOLOGY	PSYCHO-ONCOLOGY	WILEY	1057-9249	1099-1611	SOCIAL SCIENCES, BIOMEDICAL / ONCOLOGY / PSYCHOLOGY, MULTIDISCIPLINARY / PSYCHOLOGY	SSCI	14,323	3.3	Q1	0.80	33.45%
1485	European Journal of Physical and Rehabilitation Medicine	EUR J PHYS REHAB MED	EDIZIONI MINERVA MEDICA	1973-9087	1973-9095	REHABILITATION	SCIE	3,400	3.3	Q1	1.90	61.74%
1486	JOURNAL OF MAGNETIC RESONANCE IMAGING	J MAGN RESON IMAGING	WILEY	1053-1807	1522-2586	RADIOLOGY, NUCLEAR MEDICINE & MEDICAL IMAGING	SCIE	19,690	3.3	Q1	1.10	21.62%
1487	REPRODUCTIVE TOXICOLOGY	REPROD TOXICOL	PERGAMON-ELSEVIER SCIENCE LTD	0890-6238	1873-1708	REPRODUCTIVE BIOLOGY	SCIE	7,165	3.3	Q2	1.00	17.81%
1488	Physica Medica-European Journal of Medical Physics	PHYS MEDICA	ELSEVIER SCI LTD	1120-1797	1724-191X	RADIOLOGY, NUCLEAR MEDICINE & MEDICAL IMAGING	SCIE	5,690	3.3	Q1	0.93	24.82%
1489	Therapeutic Advances in Respiratory Disease	THER ADV RESPIR DIS	SAGE PUBLICATIONS LTD	1753-4658	1753-4666	RESPIRATORY SYSTEM	SCIE	1,699	3.3	Q2	0.88	92.63%
1490	PHYSICS IN MEDICINE AND BIOLOGY	PHYS MED BIOL	IOP Publishing Ltd	0031-9155	1361-6560	RADIOLOGY, NUCLEAR MEDICINE & MEDICAL IMAGING	SCIE	28,378	3.3	Q1	0.87	30.75%
1491	Radiation Oncology	RADIAT ONCOL	BMC	N/A	1748-717X	RADIOLOGY, NUCLEAR MEDICINE & MEDICAL IMAGING / ONCOLOGY	SCIE	8,434	3.3	Q1	0.84	100.00%
1492	PULMONARY PHARMACOLOGY & THERAPEUTICS	PULM PHARMACOL THER	ACADEMIC PRESS LTD- ELSEVIER SCIENCE LTD	1094-5539	N/A	RESPIRATORY SYSTEM / PHARMACOLOGY & PHARMACY	SCIE	2,819	3.3	Q2	0.83	16.78%
1493	Journal of Bronchology & Interventional Pulmonology	J BRONCHOL INTERN PU	LIPPINCOTT WILLIAMS & WILKINS	1944-6586	1948-8270	RESPIRATORY SYSTEM	ESCI	1,201	3.3	Q2	0.75	11.97%
1494	ANNALS OF EPIDEMIOLOGY	ANN EPIDEMIOL	ELSEVIER SCIENCE INC	1047-2797	1873-2585	PUBLIC, ENVIRONMENTAL & OCCUPATIONAL HEALTH	SCIE	8,155	3.3	Q1	1.10	18.23%
1495	PSYCHIATRIC SERVICES	PSYCHIAT SERV	AMER PSYCHIATRIC PUBLISHING, INC	1075-2730	1557-9700	PUBLIC, ENVIRONMENTAL & OCCUPATIONAL HEALTH / PSYCHIATRY	SCIE, SSCI	12,046	3.3	Q1	1.10	0.17%
1496	MEDICAL CARE	MED CARE	LIPPINCOTT WILLIAMS & WILKINS	0025-7079	1537-1948	PUBLIC, ENVIRONMENTAL & OCCUPATIONAL HEALTH	SCIE	20,055	3.3	Q1	0.98	19.69%
1497	QUALITY OF LIFE RESEARCH	QUAL LIFE RES	SPRINGER	0962-9343	1573-2649	PUBLIC, ENVIRONMENTAL & OCCUPATIONAL HEALTH	SCIE, SSCI	20,389	3.3	Q1	0.95	48.67%
1498	JOURNAL OF THE EGYPTIAN PUBLIC HEALTH ASSOCIATION	J EGYPT PUBLIC HEAL	SPRINGER	N/A	2090-262X	PUBLIC, ENVIRONMENTAL & OCCUPATIONAL HEALTH	ESCI	652	3.3	Q1	0.92	100.00%
1499	Evolution Medicine and Public Health	EVOL MED PUBLIC HLTH	OXFORD UNIV PRESS	N/A	2050-6201	PUBLIC, ENVIRONMENTAL & OCCUPATIONAL HEALTH	SCIE	1,003	3.3	Q1	0.84	96.69%
1500	Environmental Epidemiology	ENVIRON EPIDEMIOL	LIPPINCOTT WILLIAMS & WILKINS	N/A	2474-7882	PUBLIC, ENVIRONMENTAL & OCCUPATIONAL HEALTH	ESCI	851	3.3	Q1	0.78	97.92%
1501	Sexual and Reproductive Health Matters	SEX REPROD HLTH MATT	TAYLOR & FRANCIS LTD	N/A	2641-0397	PUBLIC, ENVIRONMENTAL & OCCUPATIONAL HEALTH	SSCI	875	3.3	Q1	0.70	99.47%
1502	PSYCHOLOGICAL ASSESSMENT	PSYCHOL ASSESSMENT	AMER PSYCHOLOGICAL ASSOC	1040-3590	1939-134X	PSYCHOLOGY, CLINICAL	SSCI	15,217	3.3	Q1	1.19	19.70%
1503	INTELLIGENCE	INTELLIGENCE	ELSEVIER SCIENCE INC	0160-2896	1873-7935	PSYCHOLOGY, MULTIDISCIPLINARY	SSCI	4,571	3.3	Q1	1.07	31.37%
1504	CORTEX	CORTEX	ELSEVIER MASSON, CORP OFF	0010-9452	1973-8102	PSYCHOLOGY, EXPERIMENTAL / NEUROSCIENCES	SSCI	12,751	3.3	Q1	1.02	38.06%
1505	INTERNATIONAL JOURNAL OF PSYCHOLOGY	INT J PSYCHOL	JOHN WILEY & SONS LTD	0020-7594	1464-066X	PSYCHOLOGY, MULTIDISCIPLINARY	SSCI	4,117	3.3	Q1	0.94	30.67%
1506	PERSONNEL REVIEW	PERS REV	EMERALD GROUP PUBLISHING LTD	0048-3486	1758-6933	PSYCHOLOGY, APPLIED	SSCI	5,161	3.3	Q2	1.11	4.22%
1507	German Journal of Human Resource Management-Zeitschrift fur Personalforschung	GER J HUM RESOUR MAN	SAGE PUBLICATIONS INC	2397-0022	2397-0030	PSYCHOLOGY, APPLIED	SSCI	395	3.3	Q2	0.95	35.85%
1508	CANADIAN JOURNAL OF PSYCHIATRY-REVUE CANADIENNE DE PSYCHIATRIE	CAN J PSYCHIAT	SAGE PUBLICATIONS INC	0706-7437	1497-0015	PSYCHIATRY	SCIE, SSCI	7,738	3.3	Q2	0.79	55.71%
1509	Global Mental Health	GLOB MENT HEALTH	CAMBRIDGE UNIV PRESS	2054-4251	2054-4251	PSYCHIATRY / PSYCHIATRY	SCIE	842	3.3	Q2	0.74	100.00%
1510	Journal of Applied Physiology	J APPL PHYSIOL	AMER PHYSIOLOGICAL SOC	8750-7587	1522-1601	PHYSIOLOGY	SCIE	41,587	3.3	Q1	1.27	8.21%
1511	JOURNAL OF GENERAL PHYSIOLOGY	J GEN PHYSIOL	ROCKEFELLER UNIV PRESS	0022-1295	1540-7748	PHYSIOLOGY	SCIE	7,028	3.3	Q1	1.23	100.00%
1512	TOXICOLOGY AND APPLIED PHARMACOLOGY	TOXICOL APPL PHARM	ACADEMIC PRESS INC ELSEVIER SCIENCE	0041-008X	1096-0333	PHARMACOLOGY & PHARMACY	SCIE	19,021	3.3	Q2	1.06	11.68%
1513	JOURNAL OF HYPERTENSION	J HYPERTENS	LIPPINCOTT WILLIAMS & WILKINS	0263-6352	1473-5598	PERIPHERAL VASCULAR DISEASE	SCIE	16,714	3.3	Q1	0.99	21.89%
1514	Journal of Pharmaceutical Policy and Practice	J PHARM POLICY PRACT	TAYLOR & FRANCIS LTD	N/A	2052-3211	PHARMACOLOGY & PHARMACY	ESCI	1,370	3.3	Q2	0.97	100.00%
1515	PHARMACOLOGY BIOCHEMISTRY AND BEHAVIOR	PHARMACOL BIOCHEM BE	PERGAMON-ELSEVIER SCIENCE LTD	0091-3057	1873-5177	PHARMACOLOGY & PHARMACY / NEUROSCIENCES	SCIE	10,451	3.3	Q2	0.88	12.69%
1516	Therapeutic Advances in Chronic Disease	THER ADV CHRONIC DIS	SAGE PUBLICATIONS LTD	2040-6223	2040-6231	PHARMACOLOGY & PHARMACY	SCIE	2,063	3.3	Q2	0.84	89.87%
1517	Journal of Physiological Anthropology	J PHYSIOL ANTHROPOL	BMC	1880-6805	1880-6805	PHYSIOLOGY	SCIE	1,226	3.3	Q1	0.79	100.00%
1518	CANADIAN JOURNAL OF OPHTHALMOLOGY-JOURNAL CANADIEN D OPHTALMOLOGIE	CAN J OPHTHALMOL	CANADIAN OPHTHAL SOC	0008-4182	1715-3360	OPHTHALMOLOGY	SCIE	2,708	3.3	Q1	1.08	5.56%
1519	CARCINOGENESIS	CARCINOGENESIS	OXFORD UNIV PRESS	0143-3334	1460-2180	ONCOLOGY	SCIE	15,609	3.3	Q2	0.91	13.75%
1520	JCO Clinical Cancer Informatics	JCO CLIN CANCER INFO	LIPPINCOTT WILLIAMS & WILKINS	2473-4276	2473-4276	ONCOLOGY	ESCI	2,194	3.3	Q2	0.81	22.25%
1521	Clinical Lung Cancer	CLIN LUNG CANCER	CIG MEDIA GROUP, LP	1525-7304	1938-0690	ONCOLOGY	SCIE	4,388	3.3	Q2	0.80	18.18%
1522	Journal of Cancer	J CANCER	IVYSPRING INT PUBL	1837-9664	1837-9664	ONCOLOGY	SCIE	13,615	3.3	Q2	0.79	99.70%
1523	Clinical Colorectal Cancer	CLIN COLORECTAL CANC	CIG MEDIA GROUP, LP	1533-0028	1938-0674	ONCOLOGY	SCIE	2,293	3.3	Q2	0.68	16.13%
1524	EXPERIMENTAL CELL RESEARCH	EXP CELL RES	ELSEVIER INC	0014-4827	1090-2422	ONCOLOGY	SCIE	20,449	3.3	Q2	0.67	16.11%
1525	JMIR Cancer	JMIR CANCER	JMIR PUBLICATIONS, INC	2369-1999	2369-1999	ONCOLOGY	ESCI	789	3.3	Q2	0.66	98.42%
1526	Breast Cancer-Targets and Therapy	BREAST CANCER-TARGET	DOVE MEDICAL PRESS LTD	1179-1314	1179-1314	ONCOLOGY	SCIE	1,310	3.3	Q2	0.58	98.22%
1527	Nurse Education in Practice	NURSE EDUC PRACT	ELSEVIER SCI LTD	1471-5953	1873-5223	NURSING	SCIE, SSCI	5,124	3.3	Q1	1.42	22.34%
1528	BMJ Nutrition, Prevention & Health	BMJ NUTR PREV HLTH	BMJ PUBLISHING GROUP	N/A	2516-5542	NUTRITION & DIETETICS	ESCI	623	3.3	Q2	0.83	100.00%
1529	Molecular Brain	MOL BRAIN	BMC	N/A	1756-6606	NEUROSCIENCES	SCIE	4,572	3.3	Q2	0.85	100.00%
1530	XENOTRANSPLANTATION	XENOTRANSPLANTATION	WILEY	0908-665X	1399-3089	MEDICINE, RESEARCH & EXPERIMENTAL	SCIE	1,604	3.3	Q2	0.79	20.21%
1531	NEUROMOLECULAR MEDICINE	NEUROMOL MED	HUMANA PRESS INC	1535-1084	1559-1174	NEUROSCIENCES	SCIE	2,408	3.3	Q2	0.76	15.32%
1532	BMC Medical Informatics and Decision Making	BMC MED INFORM DECIS	BMC	N/A	1472-6947	MEDICAL INFORMATICS	SCIE	9,746	3.3	Q2	0.76	99.70%
1533	Journal of Traditional and Complementary Medicine	J TRADIT COMPL MED	ELSEVIER	2225-4110	2225-4110	INTEGRATIVE & COMPLEMENTARY MEDICINE	SCIE	2,335	3.3	Q1	1.48	96.41%
1534	BMC Complementary Medicine and Therapies	BMC COMPLEMENT MED	BMC	N/A	2662-7671	INTEGRATIVE & COMPLEMENTARY MEDICINE	SCIE	3,889	3.3	Q1	1.14	99.52%
1535	COMPLEMENTARY THERAPIES IN MEDICINE	COMPLEMENT THER MED	CHURCHILL LIVINGSTONE	0965-2299	1873-6963	INTEGRATIVE & COMPLEMENTARY MEDICINE	SCIE	5,797	3.3	Q1	0.98	96.55%
1536	Journal of Evidence-Based Integrative Medicine	J EVID-BASED INTEGR	SAGE PUBLICATIONS INC	2515-690X	2515-690X	INTEGRATIVE & COMPLEMENTARY MEDICINE	ESCI	1,473	3.3	Q1	0.84	98.28%
1537	Andrology	ANDROLOGY-US	WILEY	2047-2919	2047-2927	ANDROLOGY	SCIE	5,064	3.2	Q1	1.55	28.28%
1538	International Journal of Cardiology	INT J CARDIOL	ELSEVIER IRELAND LTD	0167-5273	1874-1754	CARDIAC & CARDIOVASCULAR SYSTEMS	SCIE	31,779	3.2	Q2	0.91	17.07%
1539	ESC Heart Failure	ESC HEART FAIL	WILEY PERIODICALS, INC	2055-5822	2055-5822	CARDIAC & CARDIOVASCULAR SYSTEMS	SCIE	7,190	3.2	Q2	0.89	67.59%
1540	Echo Research and Practice	ECHO RES PRACT	SPRINGERNATURE	2055-0464	2055-0464	CARDIAC & CARDIOVASCULAR SYSTEMS	ESCI	507	3.2	Q2	0.86	100.00%
1541	European Cardiology Review	EUR CARDIOL REV	RADCLIFFE CARDIOLOGY	1758-3756	1758-3756	CARDIAC & CARDIOVASCULAR SYSTEMS	ESCI	924	3.2	Q2	0.75	97.27%
1542	Cardio-Oncology	CARDIO-ONCOLOGY	BMC	N/A	2057-3804	CARDIAC & CARDIOVASCULAR SYSTEMS / ONCOLOGY	ESCI	497	3.2	Q2	0.70	100.00%
1543	Journal of Prosthodontic Research	J PROSTHODONT RES	JAPAN PROSTHODONTIC SOC	1883-1958	2212-4632	DENTISTRY, ORAL SURGERY & MEDICINE	SCIE	2,891	3.2	Q1	1.64	97.24%
1544	INTERNATIONAL DENTAL JOURNAL	INT DENT J	ELSEVIER	0020-6539	1875-595X	DENTISTRY, ORAL SURGERY & MEDICINE	SCIE	3,515	3.2	Q1	1.38	94.72%
1545	JOURNAL OF PAIN AND SYMPTOM MANAGEMENT	J PAIN SYMPTOM MANAG	ELSEVIER SCIENCE INC	0885-3924	1873-6513	CLINICAL NEUROLOGY / MEDICINE, GENERAL & INTERNAL	SCIE	14,601	3.2	Q2	1.30	13.06%
1546	Journal of Esthetic and Restorative Dentistry	J ESTHET RESTOR DENT	WILEY	1496-4155	1708-8240	DENTISTRY, ORAL SURGERY & MEDICINE	SCIE	3,785	3.2	Q1	1.28	17.05%
1547	NEUROEPIDEMIOLOGY	NEUROEPIDEMIOLOGY	KARGER	0251-5350	1423-0208	CLINICAL NEUROLOGY / PUBLIC, ENVIRONMENTAL & OCCUPATIONAL HEALTH	SCIE	4,287	3.2	Q2	1.09	28.08%
1548	PEDIATRIC NEUROLOGY	PEDIATR NEUROL	ELSEVIER SCIENCE INC	0887-8994	1873-5150	CLINICAL NEUROLOGY / PEDIATRICS	SCIE	6,410	3.2	Q2	1.01	14.06%
1549	BURNS	BURNS	ELSEVIER SCI LTD	0305-4179	1879-1409	CRITICAL CARE MEDICINE / DERMATOLOGY / SURGERY	SCIE	9,940	3.2	Q2	0.91	12.54%
1550	Neurology International	NEUROL INT	MDPI	2035-8377	2035-8377	CLINICAL NEUROLOGY	ESCI	781	3.2	Q2	0.85	99.15%
1551	JOURNAL OF NEURO-ONCOLOGY	J NEURO-ONCOL	SPRINGER	0167-594X	1573-7373	CLINICAL NEUROLOGY / ONCOLOGY	SCIE	14,916	3.2	Q2	0.84	24.35%
1552	JOURNAL OF NEUROPATHOLOGY AND EXPERIMENTAL NEUROLOGY	J NEUROPATH EXP NEUR	OXFORD UNIV PRESS INC	0022-3069	1554-6578	CLINICAL NEUROLOGY / PATHOLOGY / NEUROSCIENCES	SCIE	9,179	3.2	Q2	0.84	23.97%
1553	Journal of Neuromuscular Diseases	J NEUROMUSCULAR DIS	IOS PRESS	2214-3599	2214-3602	CLINICAL NEUROLOGY / NEUROSCIENCES	SCIE	1,511	3.2	Q2	0.78	53.39%
1554	JOURNAL OF NEURAL TRANSMISSION	J NEURAL TRANSM	SPRINGER WIEN	0300-9564	1435-1463	CLINICAL NEUROLOGY / NEUROSCIENCES	SCIE	8,619	3.2	Q2	0.77	52.38%
1555	NEUROMODULATION	NEUROMODULATION	ELSEVIER	1094-7159	1525-1403	CLINICAL NEUROLOGY / MEDICINE, RESEARCH & EXPERIMENTAL	SCIE	4,926	3.2	Q2	0.75	26.10%
1556	JOURNAL OF CRITICAL CARE	J CRIT CARE	W B SAUNDERS CO-ELSEVIER INC	0883-9441	1557-8615	CRITICAL CARE MEDICINE	SCIE	8,703	3.2	Q2	0.73	21.51%
1557	Current Pain and Headache Reports	CURR PAIN HEADACHE R	SPRINGER	1531-3433	1534-3081	CLINICAL NEUROLOGY	SCIE	3,791	3.2	Q2	0.64	10.07%
1558	Journal of Hepato-Biliary-Pancreatic Sciences	J HEPATO-BIL-PAN SCI	WILEY	1868-6974	1868-6982	GASTROENTEROLOGY & HEPATOLOGY / SURGERY	SCIE	5,368	3.2	Q2	0.97	9.63%
1559	NEUROENDOCRINOLOGY	NEUROENDOCRINOLOGY	KARGER	0028-3835	1423-0194	ENDOCRINOLOGY & METABOLISM / NEUROSCIENCES	SCIE	5,347	3.2	Q2	0.91	21.07%
1560	METABOLIC BRAIN DISEASE	METAB BRAIN DIS	SPRINGER/PLENUM PUBLISHERS	0885-7490	1573-7365	ENDOCRINOLOGY & METABOLISM / NEUROSCIENCES	SCIE	5,943	3.2	Q2	0.80	6.36%
1561	DIABETIC MEDICINE	DIABETIC MED	WILEY	0742-3071	1464-5491	ENDOCRINOLOGY & METABOLISM	SCIE	13,898	3.2	Q2	0.74	43.08%
1562	Clinical and Translational Gastroenterology	CLIN TRANSL GASTROEN	LIPPINCOTT WILLIAMS & WILKINS	N/A	2155-384X	GASTROENTEROLOGY & HEPATOLOGY	SCIE	3,211	3.2	Q2	0.72	99.09%
1563	Best Practice & Research Clinical Gastroenterology	BEST PRACT RES CL GA	ELSEVIER SCI LTD	1521-6918	1532-1916	GASTROENTEROLOGY & HEPATOLOGY	SCIE	3,273	3.2	Q2	0.69	23.53%
1564	Indian Journal of Dermatology Venereology & Leprology	INDIAN J DERMATOL VE	SCIENTIFIC SCHOLAR LLC	0378-6323	0973-3922	DERMATOLOGY	SCIE	3,064	3.2	Q2	0.65	96.92%
1565	ANNALS OF NUTRITION AND METABOLISM	ANN NUTR METAB	KARGER	0250-6807	1421-9697	ENDOCRINOLOGY & METABOLISM / NUTRITION & DIETETICS	SCIE	5,132	3.2	Q2	0.63	36.67%
1566	Journal of Gastric Cancer	J GASTRIC CANCER	KOREAN GASTRIC CANCER ASSOC	2093-582X	2093-5641	GASTROENTEROLOGY & HEPATOLOGY / ONCOLOGY	SCIE	1,016	3.2	Q2	0.59	0.00%
1567	ANNALES DE DERMATOLOGIE ET DE VENEREOLOGIE	ANN DERMATOL VENER	MASSON EDITEUR	0151-9638	2214-5451	DERMATOLOGY	SCIE	1,203	3.2	Q2	0.34	5.00%
1568	Forensic Science International-Genetics	FORENSIC SCI INT-GEN	ELSEVIER IRELAND LTD	1872-4973	1878-0326	GENETICS & HEREDITY / MEDICINE, LEGAL	SCIE	5,688	3.2	Q2	1.36	23.10%
1569	JOURNAL OF ASSISTED REPRODUCTION AND GENETICS	J ASSIST REPROD GEN	SPRINGER/PLENUM PUBLISHERS	1058-0468	1573-7330	GENETICS & HEREDITY / OBSTETRICS & GYNECOLOGY / REPRODUCTIVE BIOLOGY	SCIE	9,436	3.2	Q2	0.94	14.88%
1570	JOURNAL OF IMMUNOTHERAPY	J IMMUNOTHER	LIPPINCOTT WILLIAMS & WILKINS	1524-9557	1537-4513	IMMUNOLOGY / MEDICINE, RESEARCH & EXPERIMENTAL / ONCOLOGY	SCIE	3,156	3.2	Q3	0.83	25.85%
1571	JOURNAL OF GENE MEDICINE	J GENE MED	WILEY	1099-498X	1521-2254	GENETICS & HEREDITY / MEDICINE, RESEARCH & EXPERIMENTAL	SCIE	2,557	3.2	Q2	0.76	8.22%
1572	MOLECULAR IMMUNOLOGY	MOL IMMUNOL	PERGAMON-ELSEVIER SCIENCE LTD	0161-5890	1872-9142	IMMUNOLOGY	SCIE	12,646	3.2	Q3	0.65	15.66%
1573	Epigenetics Insights	EPIGENETICS INSIGHTS	SAGE PUBLICATIONS LTD	2516-8657	2516-8657	GENETICS & HEREDITY	ESCI	119	3.2	Q2	0.52	85.19%
1574	IMMUNOLOGY AND CELL BIOLOGY	IMMUNOL CELL BIOL	WILEY	0818-9641	1440-1711	IMMUNOLOGY	SCIE	4,889	3.2	Q3	0.48	42.94%
1575	Kidney Medicine	KIDNEY MED	ELSEVIER	2590-0595	2590-0595	UROLOGY & NEPHROLOGY	ESCI	1,183	3.2	Q1	1.07	84.90%
1576	European Urology Open Science	EUR UROL OPEN SCI	ELSEVIER	2666-1691	2666-1683	UROLOGY & NEPHROLOGY	SCIE	1,135	3.2	Q1	1.06	96.88%
1577	Kidney360	KIDNEY360	AMER SOC NEPHROLOGY	2641-7650	2641-7650	UROLOGY & NEPHROLOGY	ESCI	1,962	3.2	Q1	0.98	99.84%
1578	Kidney Diseases	KIDNEY DIS-BASEL	KARGER	2296-9381	2296-9357	UROLOGY & NEPHROLOGY	SCIE	989	3.2	Q1	0.86	100.00%
1579	INTERVIROLOGY	INTERVIROLOGY	KARGER	0300-5526	1423-0100	VIROLOGY	SCIE	1,343	3.2	Q3	0.53	100.00%
1580	International Journal of Mental Health and Addiction	INT J MENT HEALTH AD	SPRINGER	1557-1874	1557-1882	SUBSTANCE ABUSE / PSYCHOLOGY, CLINICAL / PSYCHIATRY	SCIE, SSCI	6,544	3.2	Q1	1.66	35.32%
1581	SURGERY	SURGERY	MOSBY-ELSEVIER	0039-6060	N/A	SURGERY	SCIE	22,018	3.2	Q1	1.53	9.90%
1582	PLASTIC AND RECONSTRUCTIVE SURGERY	PLAST RECONSTR SURG	LIPPINCOTT WILLIAMS & WILKINS	0032-1052	1529-4242	SURGERY	SCIE	41,793	3.2	Q1	1.44	3.67%
1583	PSYCHOLOGY OF ADDICTIVE BEHAVIORS	PSYCHOL ADDICT BEHAV	EDUCATIONAL PUBLISHING FOUNDATION-AMERICAN PSYCHOLOGICAL ASSOC	0893-164X	1939-1501	SUBSTANCE ABUSE / PSYCHOLOGY, MULTIDISCIPLINARY	SSCI	5,527	3.2	Q1	1.07	56.41%
1584	ULTRASCHALL IN DER MEDIZIN	ULTRASCHALL MED	GEORG THIEME VERLAG KG	0172-4614	1438-8782	RADIOLOGY, NUCLEAR MEDICINE & MEDICAL IMAGING	SCIE	2,762	3.2	Q1	1.05	6.11%
1585	MEDICAL PHYSICS	MED PHYS	WILEY	0094-2405	2473-4209	RADIOLOGY, NUCLEAR MEDICINE & MEDICAL IMAGING	SCIE	30,145	3.2	Q1	1.02	23.49%
1586	EUROPEAN JOURNAL OF RADIOLOGY	EUR J RADIOL	ELSEVIER IRELAND LTD	0720-048X	1872-7727	RADIOLOGY, NUCLEAR MEDICINE & MEDICAL IMAGING	SCIE	16,895	3.2	Q1	1.01	17.04%
1587	3D Printing in Medicine	3D PRINT MED	SPRINGERNATURE	N/A	2365-6271	RADIOLOGY, NUCLEAR MEDICINE & MEDICAL IMAGING	ESCI	697	3.2	Q1	0.97	100.00%
1588	RHEUMATOLOGY INTERNATIONAL	RHEUMATOL INT	SPRINGER HEIDELBERG	0172-8172	1437-160X	RHEUMATOLOGY	SCIE	9,274	3.2	Q2	0.87	31.16%
1589	Cultural Diversity & Ethnic Minority Psychology	CULT DIVERS ETHN MIN	EDUCATIONAL PUBLISHING FOUNDATION-AMERICAN PSYCHOLOGICAL ASSOC	1099-9809	1939-0106	PSYCHOLOGY, SOCIAL	SSCI	4,238	3.2	Q1	1.43	31.35%
1590	BRITISH JOURNAL OF SOCIAL PSYCHOLOGY	BRIT J SOC PSYCHOL	WILEY	0144-6665	2044-8309	PSYCHOLOGY, SOCIAL	SSCI	6,451	3.2	Q1	1.35	52.73%
1591	JOURNAL OF PERSONALITY	J PERS	WILEY	0022-3506	1467-6494	PSYCHOLOGY, SOCIAL	SSCI	10,287	3.2	Q1	1.23	45.91%
1592	JOURNAL OF EXPERIMENTAL SOCIAL PSYCHOLOGY	J EXP SOC PSYCHOL	ACADEMIC PRESS INC ELSEVIER SCIENCE	0022-1031	1096-0465	PSYCHOLOGY, SOCIAL	SSCI	14,667	3.2	Q1	1.06	22.01%
1593	Journal of Racial and Ethnic Health Disparities	J RACIAL ETHN HEALTH	SPRINGER INT PUBL AG	2197-3792	2196-8837	PUBLIC, ENVIRONMENTAL & OCCUPATIONAL HEALTH	SSCI	4,806	3.2	Q2	1.03	19.36%
1594	Population Health Metrics	POPUL HEALTH METR	BMC	1478-7954	1478-7954	PUBLIC, ENVIRONMENTAL & OCCUPATIONAL HEALTH	SSCI	1,642	3.2	Q2	0.92	100.00%
1595	Archives of Public Health	ARCH PUBLIC HEALTH	BMC	0778-7367	2049-3258	PUBLIC, ENVIRONMENTAL & OCCUPATIONAL HEALTH	SCIE, SSCI	3,477	3.2	Q2	0.91	99.54%
1596	Journal of Transport & Health	J TRANSP HEALTH	ELSEVIER SCI LTD	2214-1405	N/A	PUBLIC, ENVIRONMENTAL & OCCUPATIONAL HEALTH	SSCI	3,766	3.2	Q2	0.87	26.39%
1597	ENVIRONMENTAL GEOCHEMISTRY AND HEALTH	ENVIRON GEOCHEM HLTH	SPRINGER	0269-4042	1573-2983	PUBLIC, ENVIRONMENTAL & OCCUPATIONAL HEALTH	SCIE	9,114	3.2	Q2	0.78	11.46%
1598	INDOOR AND BUILT ENVIRONMENT	INDOOR BUILT ENVIRON	SAGE PUBLICATIONS LTD	1420-326X	1423-0070	PUBLIC, ENVIRONMENTAL & OCCUPATIONAL HEALTH	SCIE	3,609	3.2	Q2	0.53	10.31%
1599	BRITISH JOURNAL OF PSYCHOLOGY	BRIT J PSYCHOL	WILEY	0007-1269	2044-8295	PSYCHOLOGY, MULTIDISCIPLINARY	SSCI	5,437	3.2	Q1	1.29	44.65%
1600	PSICOTHEMA	PSICOTHEMA	COLEGIO OFICIAL DE PSICOLOGOS DE ASTURIAS	0214-9915	1886-144X	PSYCHOLOGY, MULTIDISCIPLINARY	SSCI	4,138	3.2	Q1	1.19	0.00%
1601	CLINICAL PSYCHOLOGY & PSYCHOTHERAPY	CLIN PSYCHOL PSYCHOT	WILEY	1063-3995	1099-0879	PSYCHOLOGY, CLINICAL	SSCI	4,942	3.2	Q1	0.89	38.32%
1602	PSYCHONOMIC BULLETIN & REVIEW	PSYCHON B REV	SPRINGER	1069-9384	1531-5320	PSYCHOLOGY, EXPERIMENTAL	SSCI	14,002	3.2	Q1	0.77	42.93%
1603	Wiley Interdisciplinary Reviews-Cognitive Science	WIRES COGN SCI	WILEY	1939-5078	1939-5086	PSYCHOLOGY, EXPERIMENTAL	SSCI	2,423	3.2	Q1	0.70	37.63%
1604	EUROPEAN JOURNAL OF PSYCHOLOGICAL ASSESSMENT	EUR J PSYCHOL ASSESS	HOGREFE PUBLISHING CORP	1015-5759	2151-2426	PSYCHOLOGY, APPLIED	SSCI	3,172	3.2	Q2	0.92	21.43%
1605	Frontiers in Psychiatry	FRONT PSYCHIATRY	FRONTIERS MEDIA SA	1664-0640	1664-0640	PSYCHIATRY	SCIE, SSCI	38,648	3.2	Q2	0.89	99.39%
1606	Archives of Womens Mental Health	ARCH WOMEN MENT HLTH	SPRINGER WIEN	1434-1816	1435-1102	PSYCHIATRY	SCIE	4,988	3.2	Q2	0.86	32.97%
1607	BMC Family Practice	BMC FAM PRACT	BMC	N/A	1471-2296	PRIMARY HEALTH CARE / MEDICINE, GENERAL & INTERNAL	SCIE	6,477	3.2	Q1	1.44	100.00%
1608	Frontiers in Physiology	FRONT PHYSIOL	FRONTIERS MEDIA SA	N/A	1664-042X	PHYSIOLOGY	SCIE	55,924	3.2	Q2	0.99	99.47%
1609	MOLECULAR PHARMACOLOGY	MOL PHARMACOL	AMER SOC PHARMACOLOGY EXPERIMENTAL THERAPEUTICS	0026-895X	1521-0111	PHARMACOLOGY & PHARMACY	SCIE	13,022	3.2	Q2	0.87	23.50%
1610	AMERICAN JOURNAL OF HYPERTENSION	AM J HYPERTENS	OXFORD UNIV PRESS	0895-7061	1941-7225	PERIPHERAL VASCULAR DISEASE	SCIE	8,295	3.2	Q2	0.74	23.55%
1611	CLINICAL THERAPEUTICS	CLIN THER	ELSEVIER	0149-2918	1879-114X	PHARMACOLOGY & PHARMACY	SCIE	8,388	3.2	Q2	0.73	25.98%
1612	Italian Journal of Pediatrics	ITAL J PEDIATR	BMC	1720-8424	1824-7288	PEDIATRICS	SCIE	4,139	3.2	Q1	1.32	99.64%
1613	Clinical and Experimental Pediatrics	CLIN EXP PEDIATR	Korean Pediatric Soc	N/A	2713-4148	PEDIATRICS	ESCI	783	3.2	Q1	1.24	100.00%
1614	Head & Neck Pathology	HEAD NECK PATHOL	SPRINGER	1936-055X	1936-0568	PATHOLOGY	ESCI	3,431	3.2	Q2	0.95	11.25%
1615	EUROPEAN CELLS & MATERIALS	EUR CELLS MATER	FORUM MULTIMEDIA PUBLISHING, LLC	1473-2262	1473-2262	ORTHOPEDICS	SCIE	2,888	3.2	Q1	0.83	5.98%
1616	SEMINARS IN PERINATOLOGY	SEMIN PERINATOL	W B SAUNDERS CO-ELSEVIER INC	0146-0005	1558-075X	PEDIATRICS / OBSTETRICS & GYNECOLOGY	SCIE	4,527	3.2	Q1	0.80	10.70%
1617	Ophthalmology Science	OPHTHALMOL SCI	ELSEVIER	2666-9145	2666-9145	OPHTHALMOLOGY	ESCI	723	3.2	Q1	1.31	93.17%
1618	Journal of Pregnancy	J PREGNANCY	HINDAWI LTD	2090-2727	2090-2735	OBSTETRICS & GYNECOLOGY	ESCI	972	3.2	Q1	0.93	100.00%
1619	JCO Global Oncology	JCO GLOB ONCOL	LIPPINCOTT WILLIAMS & WILKINS	N/A	2687-8941	ONCOLOGY	ESCI	1,960	3.2	Q2	0.74	89.41%
1620	CLINICAL ONCOLOGY	CLIN ONCOL-UK	ELSEVIER SCIENCE LONDON	0936-6555	1433-2981	ONCOLOGY	SCIE	4,269	3.2	Q2	0.68	19.90%
1621	Oncology and Therapy	ONCOL THER	SPRINGER	2366-1070	2366-1089	ONCOLOGY	ESCI	476	3.2	Q2	0.46	100.00%
1622	JOURNAL OF CLINICAL NURSING	J CLIN NURS	WILEY	0962-1067	1365-2702	NURSING	SCIE, SSCI	18,209	3.2	Q1	1.46	30.94%
1623	NUTRITION	NUTRITION	ELSEVIER SCIENCE INC	0899-9007	1873-1244	NUTRITION & DIETETICS	SCIE	14,375	3.2	Q2	0.80	16.56%
1624	JOURNAL OF PARENTERAL AND ENTERAL NUTRITION	JPEN-PARENTER ENTER	WILEY	0148-6071	1941-2444	NUTRITION & DIETETICS	SCIE	7,831	3.2	Q2	0.71	18.08%
1625	Current Research in Translational Medicine	CURR RES TRANSL MED	ELSEVIER FRANCE-EDITIONS SCIENTIFIQUES MEDICALES ELSEVIER	2452-3186	2452-3186	MEDICINE, RESEARCH & EXPERIMENTAL	SCIE	589	3.2	Q2	0.81	16.28%
1626	Frontiers in Neuroscience	FRONT NEUROSCI-SWITZ	FRONTIERS MEDIA SA	N/A	1662-453X	NEUROSCIENCES	SCIE	46,790	3.2	Q2	0.80	99.49%
1627	CELL TRANSPLANTATION	CELL TRANSPLANT	SAGE PUBLICATIONS INC	0963-6897	1555-3892	MEDICINE, RESEARCH & EXPERIMENTAL	SCIE	7,020	3.2	Q2	0.76	95.50%
1628	AUTONOMIC NEUROSCIENCE-BASIC & CLINICAL	AUTON NEUROSCI-BASIC	ELSEVIER	1566-0702	1872-7484	NEUROSCIENCES	SCIE	3,541	3.2	Q2	0.74	14.98%
1629	CLINICAL AND EXPERIMENTAL MEDICINE	CLIN EXP MED	SPRINGER-VERLAG ITALIA SRL	1591-8890	1591-9528	MEDICINE, RESEARCH & EXPERIMENTAL	SCIE	2,745	3.2	Q2	0.68	27.39%
1630	CLINICA CHIMICA ACTA	CLIN CHIM ACTA	ELSEVIER	0009-8981	1873-3492	MEDICAL LABORATORY TECHNOLOGY	SCIE	20,678	3.2	Q2	1.39	14.19%
1631	Internal and Emergency Medicine	INTERN EMERG MED	SPRINGER-VERLAG ITALIA SRL	1828-0447	1970-9366	MEDICINE, GENERAL & INTERNAL	SCIE	4,471	3.2	Q1	0.82	38.84%
1632	International Journal of Medical Sciences	INT J MED SCI	IVYSPRING INT PUBL	1449-1907	1449-1907	MEDICINE, GENERAL & INTERNAL	SCIE	7,790	3.2	Q1	0.77	99.62%
1633	Frontiers in Digital Health	FRONT DIGIT HEALTH	FRONTIERS MEDIA SA	N/A	2673-253X	MEDICAL INFORMATICS	ESCI	1,752	3.2	Q2	0.76	99.55%
1634	JMIR Medical Informatics	JMIR MED INF	JMIR PUBLICATIONS, INC	N/A	2291-9694	MEDICAL INFORMATICS	SCIE	3,657	3.2	Q2	0.69	99.29%
1635	Presse Medicale	PRESSE MED	MASSON EDITEUR	0755-4982	2213-0276	MEDICINE, GENERAL & INTERNAL	SCIE	2,261	3.2	Q1	0.58	14.29%
1636	CIRCULATION JOURNAL	CIRC J	JAPANESE CIRCULATION SOC	1346-9843	1347-4820	CARDIAC & CARDIOVASCULAR SYSTEMS	SCIE	10,180	3.1	Q2	0.81	99.79%
1637	CARDIOVASCULAR DRUGS AND THERAPY	CARDIOVASC DRUG THER	SPRINGER	0920-3206	1573-7241	CARDIAC & CARDIOVASCULAR SYSTEMS / PHARMACOLOGY & PHARMACY	SCIE	3,281	3.1	Q2	0.80	26.52%
1638	Cardiovascular Intervention and Therapeutics	CARDIOVASC INTERV TH	SPRINGER JAPAN KK	1868-4300	1868-4297	CARDIAC & CARDIOVASCULAR SYSTEMS	ESCI	894	3.1	Q2	0.80	28.24%
1639	Current Cardiology Reports	CURR CARDIOL REP	SPRINGER	1523-3782	1534-3170	CARDIAC & CARDIOVASCULAR SYSTEMS	SCIE	4,536	3.1	Q2	0.60	14.89%
1640	JOURNAL OF THE AMERICAN DENTAL ASSOCIATION	J AM DENT ASSOC	AMER DENTAL ASSOC	0002-8177	1943-4723	DENTISTRY, ORAL SURGERY & MEDICINE	SCIE	7,813	3.1	Q1	1.49	16.36%
1641	Clinical Oral Investigations	CLIN ORAL INVEST	SPRINGER HEIDELBERG	1432-6981	1436-3771	DENTISTRY, ORAL SURGERY & MEDICINE	SCIE	14,539	3.1	Q1	1.34	33.04%
1642	International Journal of Implant Dentistry	INT J IMPLANT DENT	SPRINGER JAPAN KK	N/A	2198-4034	DENTISTRY, ORAL SURGERY & MEDICINE	SCIE	1,631	3.1	Q1	1.18	99.57%
1643	JOURNAL OF ORAL REHABILITATION	J ORAL REHABIL	WILEY	0305-182X	1365-2842	DENTISTRY, ORAL SURGERY & MEDICINE	SCIE	8,652	3.1	Q1	1.14	33.63%
1644	AMERICAN JOURNAL OF NEURORADIOLOGY	AM J NEURORADIOL	AMER SOC NEURORADIOLOGY	0195-6108	1936-959X	CLINICAL NEUROLOGY / NEUROIMAGING / RADIOLOGY, NUCLEAR MEDICINE & MEDICAL IMAGING	SCIE	23,299	3.1	Q2	0.99	85.22%
1645	PARKINSONISM & RELATED DISORDERS	PARKINSONISM RELAT D	ELSEVIER SCI LTD	1353-8020	1873-5126	CLINICAL NEUROLOGY	SCIE	12,529	3.1	Q2	0.97	18.72%
1646	Sleep Medicine Clinics	SLEEP MED CLIN	ELSEVIER INC	1556-407X	1556-4088	CLINICAL NEUROLOGY	ESCI	1,977	3.1	Q2	0.89	5.41%
1647	International Journal of Oral Implantology	INT J ORAL IMPL	QUINTESSENCE PUBLISHING CO INC	2631-6420	2631-6439	DENTISTRY, ORAL SURGERY & MEDICINE	SCIE	309	3.1	Q1	0.87	0.00%
1648	Neurocritical Care	NEUROCRIT CARE	HUMANA PRESS INC	1541-6933	1556-0961	CLINICAL NEUROLOGY / CRITICAL CARE MEDICINE	SCIE	6,438	3.1	Q2	0.81	24.03%
1649	Journal of Neurorestoratology	J NEURORESTORATOLOGY	TSINGHUA UNIV PRESS	2324-2426	2324-2426	CLINICAL NEUROLOGY	ESCI	349	3.1	Q2	0.78	98.48%
1650	Neurology-Clinical Practice	NEUROL-CLIN PRACT	LIPPINCOTT WILLIAMS & WILKINS	2163-0402	2163-0933	CLINICAL NEUROLOGY	ESCI	1,829	3.1	Q2	0.66	15.04%
1651	European Journal of Emergency Medicine	EUR J EMERG MED	LIPPINCOTT WILLIAMS & WILKINS	0969-9546	1473-5695	EMERGENCY MEDICINE	SCIE	1,857	3.1	Q1	1.13	14.60%
1652	Archives of Osteoporosis	ARCH OSTEOPOROS	SPRINGER LONDON LTD	1862-3522	1862-3514	ENDOCRINOLOGY & METABOLISM / ORTHOPEDICS	SCIE	3,302	3.1	Q2	1.11	24.45%
1653	ACTA DIABETOLOGICA	ACTA DIABETOL	SPRINGER-VERLAG ITALIA SRL	0940-5429	1432-5233	ENDOCRINOLOGY & METABOLISM	SCIE	5,319	3.1	Q2	0.84	39.24%
1654	JOURNAL OF CUTANEOUS MEDICINE AND SURGERY	J CUTAN MED SURG	SAGE PUBLICATIONS INC	1203-4754	1615-7109	DERMATOLOGY	SCIE	1,799	3.1	Q2	0.73	37.50%
1655	Journal of Diabetes Investigation	J DIABETES INVEST	WILEY	2040-1116	2040-1124	ENDOCRINOLOGY & METABOLISM	SCIE	5,255	3.1	Q2	0.68	75.20%
1656	Journal of Clinical and Translational Hepatology	J CLIN TRANSL HEPATO	XIA & HE PUBLISHING INC	2225-0719	2310-8819	GASTROENTEROLOGY & HEPATOLOGY	SCIE	2,398	3.1	Q2	0.67	98.27%
1657	HEREDITY	HEREDITY	SPRINGERNATURE	0018-067X	1365-2540	GENETICS & HEREDITY	SCIE	9,314	3.1	Q2	0.92	42.29%
1658	CLINICS IN GERIATRIC MEDICINE	CLIN GERIATR MED	W B SAUNDERS CO-ELSEVIER INC	0749-0690	1879-8853	GERIATRICS & GERONTOLOGY	SCIE	3,760	3.1	Q3	0.91	5.16%
1659	EVOLUTION	EVOLUTION	OXFORD UNIV PRESS	0014-3820	1558-5646	GENETICS & HEREDITY	SCIE	27,752	3.1	Q2	0.90	37.83%
1660	Genome Biology and Evolution	GENOME BIOL EVOL	OXFORD UNIV PRESS	1759-6653	1759-6653	GENETICS & HEREDITY	SCIE	8,733	3.1	Q2	0.90	95.33%
1661	GERONTOLOGY	GERONTOLOGY	KARGER	0304-324X	1423-0003	GERIATRICS & GERONTOLOGY	SCIE	5,675	3.1	Q3	0.82	32.03%
1662	HUMAN MOLECULAR GENETICS	HUM MOL GENET	OXFORD UNIV PRESS	0964-6906	1460-2083	GENETICS & HEREDITY	SCIE	35,754	3.1	Q2	0.79	38.95%
1663	GENES CHROMOSOMES & CANCER	GENE CHROMOSOME CANC	WILEY	1045-2257	1098-2264	GENETICS & HEREDITY / ONCOLOGY	SCIE	4,919	3.1	Q2	0.76	33.92%
1664	Infectious Agents and Cancer	INFECT AGENTS CANCER	BMC	1750-9378	1750-9378	IMMUNOLOGY / ONCOLOGY	SCIE	1,756	3.1	Q3	0.62	100.00%
1665	CURRENT OPINION IN HEMATOLOGY	CURR OPIN HEMATOL	LIPPINCOTT WILLIAMS & WILKINS	1065-6251	1531-7048	HEMATOLOGY	SCIE	2,868	3.1	Q2	0.51	8.59%
1666	HUMAN IMMUNOLOGY	HUM IMMUNOL	ELSEVIER SCIENCE INC	0198-8859	1879-1166	IMMUNOLOGY	SCIE	4,740	3.1	Q3	0.50	15.19%
1667	Immunity Inflammation and Disease	IMMUN INFLAMM DIS	WILEY	N/A	2050-4527	IMMUNOLOGY	SCIE	1,816	3.1	Q3	0.50	81.51%
1668	RENAL FAILURE	RENAL FAILURE	TAYLOR & FRANCIS LTD	0886-022X	1525-6049	UROLOGY & NEPHROLOGY	SCIE	4,871	3.1	Q1	1.02	97.78%
1669	International Braz J Urol	INT BRAZ J UROL	BRAZILIAN SOC UROL	1677-5538	1677-6119	UROLOGY & NEPHROLOGY	SCIE	2,554	3.1	Q1	0.90	97.06%
1670	Ticks and Tick-Borne Diseases	TICKS TICK-BORNE DIS	ELSEVIER GMBH	1877-959X	1877-9603	INFECTIOUS DISEASES / PARASITOLOGY	SCIE	5,510	3.1	Q2	0.82	42.26%
1671	ILAR JOURNAL	ILAR J	OXFORD UNIV PRESS	1084-2020	1930-6180	VETERINARY SCIENCES	SCIE	2,239	3.1	Q1	0.55	30.77%
1672	Current Infectious Disease Reports	CURR INFECT DIS REP	SPRINGER	1523-3847	1534-3146	INFECTIOUS DISEASES	SCIE	1,636	3.1	Q2	0.40	18.99%
1673	Critical Public Health	CRIT PUBLIC HEALTH	ROUTLEDGE JOURNALS, TAYLOR & FRANCIS LTD	0958-1596	1469-3682	SOCIAL SCIENCES, BIOMEDICAL / PUBLIC, ENVIRONMENTAL & OCCUPATIONAL HEALTH	SSCI	1,809	3.1	Q1	0.84	38.58%
1674	ADDICTION BIOLOGY	ADDICT BIOL	WILEY	1355-6215	1369-1600	SUBSTANCE ABUSE	SCIE	4,727	3.1	Q2	0.80	31.93%
1675	Brazilian Journal of Physical Therapy	BRAZ J PHYS THER	ASSOCIACAO BRASILEIRA PESQUISA POS-GRADUACAO FISIOTERAPIA-ABRAPG-FT	1413-3555	1809-9246	REHABILITATION / ORTHOPEDICS	SCIE	2,584	3.1	Q1	1.37	12.06%
1676	Physiotherapy	PHYSIOTHERAPY	ELSEVIER SCI LTD	0031-9406	1873-1465	REHABILITATION	SCIE	3,234	3.1	Q1	1.25	31.08%
1677	BIOLOGY OF REPRODUCTION	BIOL REPROD	OXFORD UNIV PRESS INC	0006-3363	1529-7268	REPRODUCTIVE BIOLOGY	SCIE	20,584	3.1	Q2	1.04	16.23%
1678	npj Primary Care Respiratory Medicine	NPJ PRIM CARE RESP M	NATURE PORTFOLIO	N/A	2055-1010	RESPIRATORY SYSTEM / PRIMARY HEALTH CARE	SCIE	1,334	3.1	Q2	0.97	100.00%
1679	EJNMMI Research	EJNMMI RES	SPRINGER	2191-219X	2191-219X	RADIOLOGY, NUCLEAR MEDICINE & MEDICAL IMAGING	SCIE	2,831	3.1	Q1	0.90	98.36%
1680	JOURNAL OF RURAL HEALTH	J RURAL HEALTH	WILEY	0890-765X	1748-0361	PUBLIC, ENVIRONMENTAL & OCCUPATIONAL HEALTH	SCIE, SSCI	3,169	3.1	Q2	1.13	21.90%
1681	Conflict and Health	CONFL HEALTH	BMC	1752-1505	1752-1505	PUBLIC, ENVIRONMENTAL & OCCUPATIONAL HEALTH	SCIE, SSCI	1,775	3.1	Q2	0.83	98.51%
1682	Journal of Happiness Studies	J HAPPINESS STUD	SPRINGER	1389-4978	1573-7780	PSYCHOLOGY, MULTIDISCIPLINARY	SSCI	8,408	3.1	Q1	1.59	37.01%
1683	Collabra-Psychology	COLLABRA-PSYCHOL	UNIV CALIFORNIA PRESS	2474-7394	2474-7394	PSYCHOLOGY, MULTIDISCIPLINARY	SSCI	1,208	3.1	Q1	1.27	98.90%
1684	Journal of Psychopathology and Clinical Science	J PSYCHOPATHOL CLIN	AMER PSYCHOLOGICAL ASSOC	2769-7541	2769-755X	PSYCHOLOGY, CLINICAL / PSYCHIATRY	SSCI	374	3.1	Q1	1.24	41.52%
1685	DEVELOPMENTAL SCIENCE	DEVELOPMENTAL SCI	WILEY	1363-755X	1467-7687	PSYCHOLOGY, EXPERIMENTAL	SSCI	8,842	3.1	Q1	1.13	38.61%
1686	HEALTH PSYCHOLOGY	HEALTH PSYCHOL	AMER PSYCHOLOGICAL ASSOC	0278-6133	1930-7810	PSYCHOLOGY, CLINICAL / PSYCHOLOGY	SSCI	12,253	3.1	Q1	1.09	38.87%
1687	JOURNAL OF COGNITIVE NEUROSCIENCE	J COGNITIVE NEUROSCI	MIT PRESS	0898-929X	1530-8898	PSYCHOLOGY, EXPERIMENTAL / NEUROSCIENCES	SSCI	14,102	3.1	Q1	0.93	11.68%
1688	Mindfulness	MINDFULNESS	SPRINGER	1868-8527	1868-8535	PSYCHOLOGY, CLINICAL / PSYCHIATRY	SSCI	8,190	3.1	Q1	0.87	33.28%
1689	PSYCHOLOGY OF SPORT AND EXERCISE	PSYCHOL SPORT EXERC	ELSEVIER	1469-0292	1878-5476	PSYCHOLOGY / PSYCHOLOGY, APPLIED	SCIE	7,916	3.1	Q1	1.07	26.79%
1690	STRESS AND HEALTH	STRESS HEALTH	WILEY	1532-3005	1532-2998	PSYCHIATRY / PSYCHOLOGY, APPLIED / PSYCHOLOGY	SCIE, SSCI	3,823	3.1	Q2	0.99	32.90%
1691	APPLIED ERGONOMICS	APPL ERGON	ELSEVIER SCI LTD	0003-6870	1872-9126	PSYCHOLOGY, APPLIED	SSCI	10,443	3.1	Q2	0.88	22.73%
1692	Journal of Managerial Psychology	J MANAGE PSYCHOL	EMERALD GROUP PUBLISHING LTD	0268-3946	1758-7778	PSYCHOLOGY, APPLIED	SSCI	4,873	3.1	Q2	0.85	3.97%
1693	International Journal of Mental Health Systems	INT J MENT HEALTH SY	BMC	1752-4458	1752-4458	PSYCHIATRY	SSCI	2,438	3.1	Q2	0.76	99.47%
1694	ORGANIZATIONAL DYNAMICS	ORGAN DYN	ELSEVIER SCIENCE INC	0090-2616	1873-3530	PSYCHOLOGY, APPLIED	SSCI	2,852	3.1	Q2	0.62	17.92%
1695	Research in Organizational Behavior	RES ORGAN BEHAV	ELSEVIER SCIENCE INC	0191-3085	0191-3085	PSYCHOLOGY, APPLIED	SSCI	4,659	3.1	Q2	0.58	33.33%
1696	JOURNAL OF PHARMACOLOGY AND EXPERIMENTAL THERAPEUTICS	J PHARMACOL EXP THER	AMER SOC PHARMACOLOGY EXPERIMENTAL THERAPEUTICS	0022-3565	1521-0103	PHARMACOLOGY & PHARMACY	SCIE	21,608	3.1	Q2	1.00	24.59%
1697	CPT-Pharmacometrics & Systems Pharmacology	CPT-PHARMACOMET SYST	WILEY	2163-8306	2163-8306	PHARMACOLOGY & PHARMACY	SCIE	3,124	3.1	Q2	0.95	77.98%
1698	Cannabis and Cannabinoid Research	CANNABIS CANNABINOID	MARY ANN LIEBERT, INC	2578-5125	2378-8763	PHARMACOLOGY & PHARMACY	SCIE	1,923	3.1	Q2	0.93	12.35%
1699	NAUNYN-SCHMIEDEBERGS ARCHIVES OF PHARMACOLOGY	N-S ARCH PHARMACOL	SPRINGER	0028-1298	1432-1912	PHARMACOLOGY & PHARMACY	SCIE	6,530	3.1	Q2	0.90	22.78%
1700	Journal of Pharmaceutical and Biomedical Analysis	J PHARMACEUT BIOMED	ELSEVIER	0731-7085	1873-264X	PHARMACOLOGY & PHARMACY	SCIE	24,181	3.1	Q2	0.88	10.21%
1701	Advanced Pharmaceutical Bulletin	ADV PHARM BULL	TABRIZ UNIV MEDICAL SCIENCES & HEALTH SERVICES	2228-5881	2251-7308	PHARMACOLOGY & PHARMACY	ESCI	3,318	3.1	Q2	0.84	79.83%
1702	BRITISH JOURNAL OF CLINICAL PHARMACOLOGY	BRIT J CLIN PHARMACO	WILEY	0306-5251	1365-2125	PHARMACOLOGY & PHARMACY	SCIE	17,304	3.1	Q2	0.81	44.58%
1703	Pharmaceutical Medicine	PHARM MED	SPRINGER INT PUBL AG	1178-2595	1179-1993	PHARMACOLOGY & PHARMACY	ESCI	453	3.1	Q2	0.76	41.41%
1704	High Blood Pressure & Cardiovascular Prevention	HIGH BLOOD PRESS CAR	ADIS INT LTD	1120-9879	1179-1985	PERIPHERAL VASCULAR DISEASE	ESCI	1,036	3.1	Q2	0.62	33.33%
1705	Clinical Pharmacology-Advances and Applications	CLIN PHARMACOL-ADV A	DOVE MEDICAL PRESS LTD	1179-1438	1179-1438	PHARMACOLOGY & PHARMACY	ESCI	529	3.1	Q2	0.51	100.00%
1706	PEDIATRIC RESEARCH	PEDIATR RES	SPRINGERNATURE	0031-3998	1530-0447	PEDIATRICS	SCIE	18,162	3.1	Q1	1.27	26.45%
1707	Eye and Brain	EYE BRAIN	DOVE MEDICAL PRESS LTD	1179-2744	1179-2744	OPHTHALMOLOGY	ESCI	454	3.1	Q1	1.01	95.35%
1708	Journal of Cancer Survivorship	J CANCER SURVIV	SPRINGER	1932-2259	1932-2267	ONCOLOGY	SCIE	5,071	3.1	Q2	0.81	30.83%
1709	Photodiagnosis and Photodynamic Therapy	PHOTODIAGN PHOTODYN	ELSEVIER	1572-1000	1873-1597	ONCOLOGY	SCIE	8,903	3.1	Q2	0.70	7.61%
1710	Journal of Bone Oncology	J BONE ONCOL	ELSEVIER	N/A	2212-1374	ONCOLOGY	SCIE	1,243	3.1	Q2	0.69	96.61%
1711	Therapeutic Advances in Reproductive Health	THER ADV REPROD HEAL	SAGE PUBLICATIONS LTD	N/A	2633-4941	OBSTETRICS & GYNECOLOGY	ESCI	118	3.1	Q1	0.64	77.27%
1712	Oncology Reviews	ONCOL REV	FRONTIERS MEDIA SA	1970-5557	1970-5565	ONCOLOGY	ESCI	663	3.1	Q2	0.45	100.00%
1713	BMC NURSING	BMC NURS	BMC	1472-6955	1472-6955	NURSING	SCIE, SSCI	4,412	3.1	Q1	1.65	99.82%
1714	International Journal of Nursing Studies Advances	INT J NURS STUD ADV	ELSEVIER	2666-142X	2666-142X	NURSING	ESCI	362	3.1	Q1	1.51	92.48%
1715	PLANT FOODS FOR HUMAN NUTRITION	PLANT FOOD HUM NUTR	SPRINGER	0921-9668	1573-9104	NUTRITION & DIETETICS	SCIE	4,774	3.1	Q2	0.71	13.31%
1716	Cognitive Neurodynamics	COGN NEURODYNAMICS	SPRINGER	1871-4080	1871-4099	NEUROSCIENCES	SCIE	2,164	3.1	Q2	0.88	15.55%
1717	CTS-Clinical and Translational Science	CTS-CLIN TRANSL SCI	WILEY	1752-8054	1752-8062	MEDICINE, RESEARCH & EXPERIMENTAL	SCIE	4,167	3.1	Q2	0.77	77.29%
1718	Bosnian Journal of Basic Medical Sciences	BOSNIAN J BASIC MED	ASSOC BASIC MEDICAL SCI FEDERATION BOSNIA & HERZEGOVINA SARAJEVO	1512-8601	1840-4812	MEDICINE, RESEARCH & EXPERIMENTAL	SCIE	1,897	3.1	Q2	0.74	99.44%
1719	Frontiers in Systems Neuroscience	FRONT SYST NEUROSCI	FRONTIERS MEDIA SA	N/A	1662-5137	NEUROSCIENCES	SCIE	6,044	3.1	Q2	0.68	99.44%
1720	Research and Reports in Tropical Medicine	RES REP TROP MED	DOVE MEDICAL PRESS LTD	1179-7282	1179-7282	MEDICINE, RESEARCH & EXPERIMENTAL	ESCI	393	3.1	Q2	0.52	92.50%
1721	AIMS Neuroscience	AIMS NEUROSCI	AMER INST MATHEMATICAL SCIENCES-AIMS	2373-8006	2373-7972	NEUROSCIENCES	ESCI	452	3.1	Q2	0.45	100.00%
1722	Journal of Mass Spectrometry and Advances in the Clinical Lab	J MASS SPECTROM ADV	ELSEVIER	2667-1468	2667-145X	MEDICAL LABORATORY TECHNOLOGY	SCIE	231	3.1	Q2	1.39	97.92%
1723	MEDICAL DECISION MAKING	MED DECIS MAKING	SAGE PUBLICATIONS INC	0272-989X	1552-681X	MEDICAL INFORMATICS	SCIE	6,131	3.1	Q2	0.86	43.48%
1724	Frontiers in Medicine	FRONT MED-LAUSANNE	FRONTIERS MEDIA SA	N/A	2296-858X	MEDICINE, GENERAL & INTERNAL	SCIE	31,728	3.1	Q1	0.84	99.42%
1725	Health and Technology	HEALTH TECHNOL-GER	SPRINGER HEIDELBERG	2190-7188	2190-7196	MEDICAL INFORMATICS	ESCI	1,436	3.1	Q2	0.57	30.34%
1726	HONG KONG MEDICAL JOURNAL	HONG KONG MED J	HONG KONG ACAD MEDICINE PRESS	1024-2708	1024-2708	MEDICINE, GENERAL & INTERNAL	SCIE	1,894	3.1	Q1	0.55	97.98%
1727	ASIAN JOURNAL OF ANDROLOGY	ASIAN J ANDROL	WOLTERS KLUWER MEDKNOW PUBLICATIONS	1008-682X	1745-7262	ANDROLOGY / UROLOGY & NEPHROLOGY	SCIE	4,579	3	Q2	1.13	97.03%
1728	Global Heart	GLOB HEART	UBIQUITY PRESS LTD	2211-8160	2211-8179	CARDIAC & CARDIOVASCULAR SYSTEMS	SCIE	2,290	3	Q2	0.78	99.10%
1729	JOURNAL OF NUCLEAR CARDIOLOGY	J NUCL CARDIOL	ELSEVIER SCIENCE INC	1071-3581	1532-6551	CARDIAC & CARDIOVASCULAR SYSTEMS / RADIOLOGY, NUCLEAR MEDICINE & MEDICAL IMAGING	SCIE	4,777	3	Q2	0.78	22.68%
1730	CURRENT PROBLEMS IN CARDIOLOGY	CURR PROB CARDIOLOGY	MOSBY-ELSEVIER	0146-2806	1535-6280	CARDIAC & CARDIOVASCULAR SYSTEMS	SCIE	3,005	3	Q2	0.75	10.02%
1731	Korean Circulation Journal	KOREAN CIRC J	KOREAN SOC CARDIOLOGY	1738-5520	1738-5555	CARDIAC & CARDIOVASCULAR SYSTEMS	SCIE	1,860	3	Q2	0.72	0.59%
1732	Cardiology and Therapy	CARDIOL THER	SPRINGER LONDON LTD	2193-8261	2193-6544	CARDIAC & CARDIOVASCULAR SYSTEMS	ESCI	601	3	Q2	0.59	99.15%
1733	Current Opinion in Allergy and Clinical Immunology	CURR OPIN ALLERGY CL	LIPPINCOTT WILLIAMS & WILKINS	1528-4050	1473-6322	ALLERGY / IMMUNOLOGY	SCIE	3,106	3	Q2	0.38	5.91%
1734	ANGLE ORTHODONTIST	ANGLE ORTHOD	E H ANGLE EDUCATION RESEARCH FOUNDATION, INC	0003-3219	1945-7103	DENTISTRY, ORAL SURGERY & MEDICINE	SCIE	8,841	3	Q1	1.51	88.21%
1735	CLINICAL NEUROPSYCHOLOGIST	CLIN NEUROPSYCHOL	TAYLOR & FRANCIS INC	1385-4046	1744-4144	CLINICAL NEUROLOGY / PSYCHOLOGY, CLINICAL / PSYCHOLOGY	SCIE	4,539	3	Q2	1.11	10.37%
1736	Journal of Trauma and Acute Care Surgery	J TRAUMA ACUTE CARE	LIPPINCOTT WILLIAMS & WILKINS	2163-0755	2163-0763	CRITICAL CARE MEDICINE / SURGERY	SCIE	12,204	3	Q2	1.08	7.08%
1737	JOURNAL OF NEURORADIOLOGY	J NEURORADIOLOGY	MASSON EDITEUR	0150-9861	1773-0406	CLINICAL NEUROLOGY / NEUROIMAGING / RADIOLOGY, NUCLEAR MEDICINE & MEDICAL IMAGING	SCIE	1,538	3	Q2	1.01	10.80%
1738	Frontiers in Oral Health	FRONT ORAL HEALTH	FRONTIERS MEDIA SA	N/A	2673-4842	DENTISTRY, ORAL SURGERY & MEDICINE	ESCI	728	3	Q1	0.91	99.68%
1739	Nature and Science of Sleep	NAT SCI SLEEP	DOVE MEDICAL PRESS LTD	1179-1608	1179-1608	CLINICAL NEUROLOGY / NEUROSCIENCES	SCIE	2,756	3	Q2	0.85	97.31%
1740	CRITICAL CARE CLINICS	CRIT CARE CLIN	W B SAUNDERS CO-ELSEVIER INC	0749-0704	1557-8232	CRITICAL CARE MEDICINE	SCIE	2,524	3	Q2	0.68	4.76%
1741	Journal of Clinical Neurology	J CLIN NEUROL	KOREAN NEUROLOGICAL ASSOC	1738-6586	2005-5013	CLINICAL NEUROLOGY	SCIE	2,147	3	Q2	0.66	100.00%
1742	JOURNAL OF INTENSIVE CARE MEDICINE	J INTENSIVE CARE MED	SAGE PUBLICATIONS INC	0885-0666	1525-1489	CRITICAL CARE MEDICINE	SCIE	3,604	3	Q2	0.56	16.51%
1743	Scandinavian Journal of Trauma Resuscitation & Emergency Medicine	SCAND J TRAUMA RESUS	BMC	1757-7241	1757-7241	EMERGENCY MEDICINE	SCIE	3,760	3	Q1	1.38	100.00%
1744	DERMATOLOGY	DERMATOLOGY	KARGER	1018-8665	1421-9832	DERMATOLOGY	SCIE	5,976	3	Q2	1.18	26.04%
1745	Annals of Coloproctology	ANN COLOPROCTOL	KOREAN SOC COLOPROCTOLOGY	2287-9714	2287-9722	GASTROENTEROLOGY & HEPATOLOGY / SURGERY	ESCI	947	3	Q2	0.83	100.00%
1746	ENDOCRINE	ENDOCRINE	SPRINGER	1355-008X	1559-0100	ENDOCRINOLOGY & METABOLISM	SCIE	10,149	3	Q2	0.72	24.77%
1747	JOURNAL OF MAMMARY GLAND BIOLOGY AND NEOPLASIA	J MAMMARY GLAND BIOL	SPRINGER/PLENUM PUBLISHERS	1083-3021	1573-7039	ENDOCRINOLOGY & METABOLISM / PHYSIOLOGY / ONCOLOGY	SCIE	1,741	3	Q2	0.72	67.65%
1748	Journal of the Endocrine Society	J ENDOCR SOC	ENDOCRINE SOC	N/A	2472-1972	ENDOCRINOLOGY & METABOLISM	ESCI	3,346	3	Q2	0.72	94.17%
1749	Journal of Diabetes	J DIABETES	WILEY	1753-0393	1753-0407	ENDOCRINOLOGY & METABOLISM	SCIE	2,715	3	Q2	0.71	75.10%
1750	DIGESTION	DIGESTION	KARGER	0012-2823	1421-9867	GASTROENTEROLOGY & HEPATOLOGY	SCIE	3,314	3	Q2	0.70	25.00%
1751	CLINICAL ENDOCRINOLOGY	CLIN ENDOCRINOL	WILEY	0300-0664	1365-2265	ENDOCRINOLOGY & METABOLISM	SCIE	13,636	3	Q2	0.64	23.29%
1752	Therapeutic Advances in Gastrointestinal Endoscopy	THER ADV GASTROINTES	SAGE PUBLICATIONS LTD	2631-7745	2631-7745	GASTROENTEROLOGY & HEPATOLOGY	ESCI	148	3	Q2	0.49	93.62%
1753	CURRENT OPINION IN CLINICAL NUTRITION AND METABOLIC CARE	CURR OPIN CLIN NUTR	LIPPINCOTT WILLIAMS & WILKINS	1363-1950	1473-6519	ENDOCRINOLOGY & METABOLISM / NUTRITION & DIETETICS	SCIE	6,141	3	Q2	0.46	8.26%
1754	JOURNAL OF HEREDITY	J HERED	OXFORD UNIV PRESS INC	0022-1503	1465-7333	GENETICS & HEREDITY	SCIE	5,778	3	Q2	0.91	43.11%
1755	DNA REPAIR	DNA REPAIR	ELSEVIER	1568-7864	1568-7856	GENETICS & HEREDITY	SCIE	5,925	3	Q2	0.83	24.75%
1756	INTERNATIONAL JOURNAL OF IMMUNOPATHOLOGY AND PHARMACOLOGY	INT J IMMUNOPATH PH	SAGE PUBLICATIONS INC	0394-6320	2058-7384	IMMUNOLOGY / PATHOLOGY / PHARMACOLOGY & PHARMACY	SCIE	3,010	3	Q3	0.76	93.42%
1757	Epigenomics	EPIGENOMICS-UK	FUTURE MEDICINE LTD	1750-1911	1750-192X	GENETICS & HEREDITY	SCIE	3,707	3	Q2	0.72	21.25%
1758	Journal of Geriatric Oncology	J GERIATR ONCOL	ELSEVIER	1879-4068	1879-4076	GERIATRICS & GERONTOLOGY / ONCOLOGY	SCIE	3,202	3	Q3	0.71	16.10%
1759	HAEMOPHILIA	HAEMOPHILIA	WILEY	1351-8216	1365-2516	HEMATOLOGY	SCIE	6,896	3	Q2	0.64	36.07%
1760	ANNALS OF HEMATOLOGY	ANN HEMATOL	SPRINGER	0939-5555	1432-0584	HEMATOLOGY	SCIE	7,971	3	Q2	0.63	29.81%
1761	Antibodies	ANTIBODIES	MDPI	N/A	2073-4468	IMMUNOLOGY	ESCI	1,679	3	Q3	0.52	99.01%
1762	Infectious Disease Modelling	INFECT DIS MODEL	KEAI PUBLISHING LTD	N/A	2468-0427	INFECTIOUS DISEASES	ESCI	1,528	3	Q2	1.68	96.06%
1763	Porcine Health Management	PORCINE HEALTH MANAG	BMC	N/A	2055-5660	VETERINARY SCIENCES	SCIE	1,022	3	Q1	1.39	100.00%
1764	INFECTION CONTROL AND HOSPITAL EPIDEMIOLOGY	INFECT CONT HOSP EP	CAMBRIDGE UNIV PRESS	0899-823X	1559-6834	INFECTIOUS DISEASES / PUBLIC, ENVIRONMENTAL & OCCUPATIONAL HEALTH	SCIE	10,796	3	Q2	0.87	35.33%
1765	Epidemics	EPIDEMICS-NETH	ELSEVIER	1755-4365	1878-0067	INFECTIOUS DISEASES	SCIE	1,499	3	Q2	0.74	91.53%
1766	Brazilian Journal of Infectious Diseases	BRAZ J INFECT DIS	ELSEVIER BRAZIL	1413-8670	1678-4391	INFECTIOUS DISEASES	SCIE	2,399	3	Q2	0.53	96.09%
1767	Aesthetic Surgery Journal	AESTHET SURG J	OXFORD UNIV PRESS INC	1090-820X	1527-330X	SURGERY	SCIE	7,392	3	Q1	1.47	12.96%
1768	EVOLUTION AND HUMAN BEHAVIOR	EVOL HUM BEHAV	ELSEVIER SCIENCE INC	1090-5138	1879-0607	SOCIAL SCIENCES, BIOMEDICAL / PSYCHOLOGY, BIOLOGICAL	SSCI	4,847	3	Q1	1.39	21.34%
1769	Parasites & Vectors	PARASITE VECTOR	BMC	1756-3305	1756-3305	TROPICAL MEDICINE / PARASITOLOGY	SCIE	20,205	3	Q1	1.08	99.87%
1770	NICOTINE & TOBACCO RESEARCH	NICOTINE TOB RES	OXFORD UNIV PRESS	1462-2203	1469-994X	SUBSTANCE ABUSE / PUBLIC, ENVIRONMENTAL & OCCUPATIONAL HEALTH	SCIE, SSCI	9,929	3	Q2	1.06	26.73%
1771	BMC Medical Ethics	BMC MED ETHICS	BMC	1472-6939	1472-6939	SOCIAL SCIENCES, BIOMEDICAL / MEDICAL ETHICS	SSCI	3,514	3	Q1	1.04	100.00%
1772	ALCOHOL-CLINICAL AND EXPERIMENTAL RESEARCH	ALCOHOL CLIN EXP RES	WILEY	N/A	2993-7175	SUBSTANCE ABUSE	SCIE	13,544	3	Q2	0.92	23.58%
1773	Substance Abuse Treatment Prevention and Policy	SUBST ABUSE TREAT PR	BMC	N/A	1747-597X	SUBSTANCE ABUSE	SSCI	2,430	3	Q2	0.83	100.00%
1774	DRUG AND ALCOHOL REVIEW	DRUG ALCOHOL REV	WILEY	0959-5236	1465-3362	SUBSTANCE ABUSE	SSCI	4,522	3	Q2	0.78	48.18%
1775	PLACENTA	PLACENTA	W B SAUNDERS CO LTD	0143-4004	1532-3102	REPRODUCTIVE BIOLOGY / OBSTETRICS & GYNECOLOGY	SCIE	10,222	3	Q2	1.13	23.18%
1776	EJNMMI Physics	EJNMMI PHYS	SPRINGER	2197-7364	2197-7364	RADIOLOGY, NUCLEAR MEDICINE & MEDICAL IMAGING	SCIE	1,561	3	Q2	1.05	100.00%
1777	MAGNETIC RESONANCE IN MEDICINE	MAGN RESON MED	WILEY	0740-3194	1522-2594	RADIOLOGY, NUCLEAR MEDICINE & MEDICAL IMAGING	SCIE	29,601	3	Q2	0.94	39.22%
1778	MOLECULAR IMAGING AND BIOLOGY	MOL IMAGING BIOL	SPRINGER	1536-1632	1860-2002	RADIOLOGY, NUCLEAR MEDICINE & MEDICAL IMAGING	SCIE	3,173	3	Q2	0.88	35.99%
1779	JOURNAL OF BIOMEDICAL OPTICS	J BIOMED OPT	SPIE-SOC PHOTO-OPTICAL INSTRUMENTATION ENGINEERS	1083-3668	1560-2281	RADIOLOGY, NUCLEAR MEDICINE & MEDICAL IMAGING	SCIE	13,481	3	Q2	0.87	98.98%
1780	INTERNATIONAL JOURNAL OF HYPERTHERMIA	INT J HYPERTHER	TAYLOR & FRANCIS LTD	0265-6736	1464-5157	RADIOLOGY, NUCLEAR MEDICINE & MEDICAL IMAGING / ONCOLOGY	SCIE	6,082	3	Q2	0.80	97.52%
1781	PET Clinics	PET CLIN	ELSEVIER INC	1556-8598	1559-7814	RADIOLOGY, NUCLEAR MEDICINE & MEDICAL IMAGING	ESCI	940	3	Q2	0.79	2.58%
1782	JTO Clinical and Research Reports	JTO CLIN RES REP	ELSEVIER	N/A	2666-3643	RESPIRATORY SYSTEM / ONCOLOGY	ESCI	1,051	3	Q2	0.62	74.41%
1783	RESEARCH ON LANGUAGE AND SOCIAL INTERACTION	RES LANG SOC INTERAC	ROUTLEDGE JOURNALS, TAYLOR & FRANCIS LTD	0835-1813	1532-7973	PSYCHOLOGY, SOCIAL	SSCI	2,010	3	Q2	1.36	43.64%
1784	SEX ROLES	SEX ROLES	SPRINGER/PLENUM PUBLISHERS	0360-0025	1573-2762	PSYCHOLOGY, SOCIAL	SSCI	10,347	3	Q2	1.30	27.40%
1785	Health & Justice	HEAL JUSTICE	SPRINGERNATURE	N/A	2194-7899	PUBLIC, ENVIRONMENTAL & OCCUPATIONAL HEALTH	ESCI	625	3	Q2	1.22	100.00%
1786	JOURNAL OF WOMENS HEALTH	J WOMENS HEALTH	MARY ANN LIEBERT, INC	1540-9996	1931-843X	PUBLIC, ENVIRONMENTAL & OCCUPATIONAL HEALTH / OBSTETRICS & GYNECOLOGY / MEDICINE, GENERAL & INTERNAL	SCIE, SSCI	8,674	3	Q2	1.17	7.52%
1787	RISK ANALYSIS	RISK ANAL	WILEY	0272-4332	1539-6924	PUBLIC, ENVIRONMENTAL & OCCUPATIONAL HEALTH	SSCI	11,016	3	Q2	1.07	32.06%
1788	Frontiers in Public Health	FRONT PUBLIC HEALTH	FRONTIERS MEDIA SA	N/A	2296-2565	PUBLIC, ENVIRONMENTAL & OCCUPATIONAL HEALTH	SCIE, SSCI	38,788	3	Q2	1.02	99.64%
1789	PREVENTION SCIENCE	PREV SCI	SPRINGER/PLENUM PUBLISHERS	1389-4986	1573-6695	PUBLIC, ENVIRONMENTAL & OCCUPATIONAL HEALTH	SSCI	5,579	3	Q2	0.93	31.50%
1790	HEALTH EXPECTATIONS	HEALTH EXPECT	WILEY	1369-6513	1369-7625	PUBLIC, ENVIRONMENTAL & OCCUPATIONAL HEALTH	SCIE, SSCI	6,153	3	Q2	0.91	70.27%
1791	International Journal of Health Geographics	INT J HEALTH GEOGR	BMC	1476-072X	1476-072X	PUBLIC, ENVIRONMENTAL & OCCUPATIONAL HEALTH	SCIE, SSCI	2,630	3	Q2	0.91	100.00%
1792	Current Epidemiology Reports	CURR EPIDEMIOL REP	SPRINGER HEIDELBERG	N/A	2196-2995	PUBLIC, ENVIRONMENTAL & OCCUPATIONAL HEALTH	SCIE	1,488	3	Q2	0.84	34.21%
1793	PUBLIC HEALTH NUTRITION	PUBLIC HEALTH NUTR	CAMBRIDGE UNIV PRESS	1368-9800	1475-2727	PUBLIC, ENVIRONMENTAL & OCCUPATIONAL HEALTH / NUTRITION & DIETETICS	SCIE	18,489	3	Q2	0.84	58.16%
1794	PUBLIC HEALTH REPORTS	PUBLIC HEALTH REP	SAGE PUBLICATIONS INC	0033-3549	1468-2877	PUBLIC, ENVIRONMENTAL & OCCUPATIONAL HEALTH	SCIE, SSCI	7,816	3	Q2	0.83	17.22%
1795	SMALL GROUP RESEARCH	SMALL GR RES	SAGE PUBLICATIONS INC	1046-4964	1552-8278	PSYCHOLOGY, SOCIAL / PSYCHOLOGY, APPLIED	SSCI	2,067	3	Q2	0.75	25.58%
1796	BIOMEDICAL AND ENVIRONMENTAL SCIENCES	BIOMED ENVIRON SCI	CHINESE CENTER DISEASE CONTROL & PREVENTION	0895-3988	2214-0190	PUBLIC, ENVIRONMENTAL & OCCUPATIONAL HEALTH	SCIE	2,907	3	Q2	0.53	0.00%
1797	REVIEWS ON ENVIRONMENTAL HEALTH	REV ENVIRON HEALTH	WALTER DE GRUYTER GMBH	0048-7554	2191-0308	PUBLIC, ENVIRONMENTAL & OCCUPATIONAL HEALTH	SCIE	2,356	3	Q2	0.40	17.96%
1798	Emotion Review	EMOT REV	SAGE PUBLICATIONS INC	1754-0739	1754-0747	PSYCHOLOGY, MULTIDISCIPLINARY	SSCI	3,701	3	Q1	1.10	32.47%
1799	Personality Disorders-Theory Research and Treatment	PERSONAL DISORD	EDUCATIONAL PUBLISHING FOUNDATION-AMERICAN PSYCHOLOGICAL ASSOC	1949-2715	1949-2723	PSYCHOLOGY, CLINICAL	SSCI	2,222	3	Q1	1.08	15.53%
1800	COGNITIVE PSYCHOLOGY	COGNITIVE PSYCHOL	ACADEMIC PRESS INC ELSEVIER SCIENCE	0010-0285	1095-5623	PSYCHOLOGY, EXPERIMENTAL / PSYCHOLOGY	SSCI	7,685	3	Q1	1.01	35.71%
1801	Motivation Science	MOTIV SCI	EDUCATIONAL PUBLISHING FOUNDATION-AMERICAN PSYCHOLOGICAL ASSOC	2333-8113	2333-8121	PSYCHOLOGY, MULTIDISCIPLINARY	SSCI	749	3	Q1	0.96	6.38%
1802	European Journal of Investigation in Health Psychology and Education	EUR J INVEST HEALTH	MDPI	N/A	2254-9625	PSYCHOLOGY, CLINICAL	ESCI	1,150	3	Q1	0.93	99.77%
1803	Eating Disorders	EAT DISORD	ROUTLEDGE JOURNALS, TAYLOR & FRANCIS LTD	1064-0266	1532-530X	PSYCHOLOGY, CLINICAL / PSYCHIATRY / PSYCHOLOGY	SSCI	1,698	3	Q1	0.84	7.56%
1804	Schizophrenia	SCHIZOPHRENIA-UK	NATURE PORTFOLIO	N/A	2754-6993	PSYCHIATRY	SCIE	420	3	Q2	1.06	97.56%
1805	WORLD JOURNAL OF BIOLOGICAL PSYCHIATRY	WORLD J BIOL PSYCHIA	TAYLOR & FRANCIS LTD	1562-2975	1814-1412	PSYCHIATRY	SCIE	2,817	3	Q2	0.82	18.79%
1806	Journal of Primary Care and Community Health	J PRIM CARE COMMUNIT	SAGE PUBLICATIONS INC	2150-1319	2150-1327	PRIMARY HEALTH CARE	ESCI	2,502	3	Q1	1.30	94.30%
1807	REGULATORY TOXICOLOGY AND PHARMACOLOGY	REGUL TOXICOL PHARM	ACADEMIC PRESS INC ELSEVIER SCIENCE	0273-2300	1096-0295	PHARMACOLOGY & PHARMACY / MEDICINE, LEGAL	SCIE	9,088	3	Q2	1.19	46.60%
1808	SAUDI PHARMACEUTICAL JOURNAL	SAUDI PHARM J	ELSEVIER	1319-0164	2213-7475	PHARMACOLOGY & PHARMACY	SCIE	6,153	3	Q2	1.00	95.92%
1809	Journal of Atherosclerosis and Thrombosis	J ATHEROSCLER THROMB	JAPAN ATHEROSCLEROSIS SOC	1340-3478	1880-3873	PERIPHERAL VASCULAR DISEASE	SCIE	4,775	3	Q2	0.93	99.77%
1810	Journal of Pharmacological Sciences	J PHARMACOL SCI	JAPANESE PHARMACOLOGICAL SOC	1347-8613	1347-8648	PHARMACOLOGY & PHARMACY	SCIE	4,726	3	Q2	0.88	95.45%
1811	INVESTIGATIONAL NEW DRUGS	INVEST NEW DRUG	SPRINGER	0167-6997	1573-0646	PHARMACOLOGY & PHARMACY / ONCOLOGY	SCIE	5,388	3	Q2	0.86	30.14%
1812	INTERNATIONAL JOURNAL OF BIOMETEOROLOGY	INT J BIOMETEOROL	SPRINGER	0020-7128	1432-1254	PHYSIOLOGY	SCIE	9,283	3	Q2	0.74	20.96%
1813	Biomolecules & Therapeutics	BIOMOL THER	KOREAN SOC APPLIED PHARMACOLOGY	1976-9148	2005-4483	PHARMACOLOGY & PHARMACY	SCIE	2,620	3	Q2	0.72	81.86%
1814	Therapeutic Delivery	THER DELIV	Newlands Press Ltd	2041-5990	2041-6008	PHARMACOLOGY & PHARMACY	ESCI	2,566	3	Q2	0.70	11.11%
1815	JOURNAL OF MICROENCAPSULATION	J MICROENCAPSUL	TAYLOR & FRANCIS LTD	0265-2048	1464-5246	PHARMACOLOGY & PHARMACY	SCIE	3,255	3	Q2	0.68	0.77%
1816	VASCULAR MEDICINE	VASC MED	SAGE PUBLICATIONS LTD	1358-863X	1477-0377	PERIPHERAL VASCULAR DISEASE	SCIE	2,301	3	Q2	0.67	20.37%
1817	Expert Opinion On Drug Safety	EXPERT OPIN DRUG SAF	TAYLOR & FRANCIS LTD	1474-0338	1744-764X	PHARMACOLOGY & PHARMACY	SCIE	4,899	3	Q2	0.62	14.18%
1818	CURRENT DRUG TARGETS	CURR DRUG TARGETS	BENTHAM SCIENCE PUBL LTD	1389-4501	1873-5592	PHARMACOLOGY & PHARMACY	SCIE	6,093	3	Q2	0.43	0.61%
1819	CRITICAL REVIEWS IN THERAPEUTIC DRUG CARRIER SYSTEMS	CRIT REV THER DRUG	BEGELL HOUSE INC	0743-4863	2162-660X	PHARMACOLOGY & PHARMACY	SCIE	1,254	3	Q2	0.36	0.00%
1820	EUROPEAN JOURNAL OF PEDIATRICS	EUR J PEDIATR	SPRINGER	0340-6199	1432-1076	PEDIATRICS	SCIE	11,062	3	Q1	1.43	37.84%
1821	Journal of Orthopaedics and Traumatology	J ORTHOP TRAUMATOL	SPRINGER	1590-9921	1590-9999	ORTHOPEDICS	SCIE	1,593	3	Q1	1.32	99.43%
1822	JOURNAL OF VESTIBULAR RESEARCH-EQUILIBRIUM & ORIENTATION	J VESTIBUL RES-EQUIL	IOS PRESS	0957-4271	1878-6464	OTORHINOLARYNGOLOGY / NEUROSCIENCES	SCIE	1,914	3	Q1	1.26	12.98%
1823	Academic Pediatrics	ACAD PEDIATR	ELSEVIER SCIENCE INC	1876-2859	1876-2867	PEDIATRICS	SCIE	5,056	3	Q1	1.24	6.84%
1824	Current Problems in Pediatric and Adolescent Health Care	CURR PROB PEDIATR AD	ELSEVIER SCIENCE INC	1538-5442	1538-3199	PEDIATRICS	SCIE	1,292	3	Q1	1.11	4.81%
1825	EXPERIMENTAL EYE RESEARCH	EXP EYE RES	ACADEMIC PRESS LTD- ELSEVIER SCIENCE LTD	0014-4835	1096-0007	OPHTHALMOLOGY	SCIE	15,595	3	Q1	1.45	16.71%
1826	ACTA OPHTHALMOLOGICA	ACTA OPHTHALMOL	WILEY	1755-375X	1755-3768	OPHTHALMOLOGY	SCIE	11,550	3	Q1	1.10	42.48%
1827	MOLECULAR CARCINOGENESIS	MOL CARCINOGEN	WILEY	0899-1987	1098-2744	ONCOLOGY	SCIE	6,092	3	Q2	0.80	13.47%
1828	CURRENT OPINION IN OPHTHALMOLOGY	CURR OPIN OPHTHALMOL	LIPPINCOTT WILLIAMS & WILKINS	1040-8738	1531-7021	OPHTHALMOLOGY	SCIE	4,356	3	Q1	0.75	5.39%
1829	BREAST CANCER RESEARCH AND TREATMENT	BREAST CANCER RES TR	SPRINGER	0167-6806	1573-7217	ONCOLOGY	SCIE	22,724	3	Q2	0.73	31.77%
1830	Future Oncology	FUTURE ONCOL	FUTURE MEDICINE LTD	1479-6694	1744-8301	ONCOLOGY	SCIE	7,746	3	Q2	0.61	45.37%
1831	SEMINARS IN ONCOLOGY	SEMIN ONCOL	W B SAUNDERS CO-ELSEVIER INC	0093-7754	1532-8708	ONCOLOGY	SCIE	4,588	3	Q2	0.40	13.33%
1832	Nursing in Critical Care	NURS CRIT CARE	WILEY	1362-1017	1478-5153	NURSING	SCIE, SSCI	1,839	3	Q1	1.42	28.28%
1833	INTERNATIONAL JOURNAL OF SPORT NUTRITION AND EXERCISE METABOLISM	INT J SPORT NUTR EXE	HUMAN KINETICS PUBL INC	1526-484X	1543-2742	NUTRITION & DIETETICS	SCIE	3,548	3	Q2	1.10	4.76%
1834	BRITISH JOURNAL OF NUTRITION	BRIT J NUTR	CAMBRIDGE UNIV PRESS	0007-1145	1475-2662	NUTRITION & DIETETICS	SCIE	28,452	3	Q2	0.76	29.23%
1835	Beneficial Microbes	BENEF MICROBES	WAGENINGEN ACADEMIC PUBLISHERS	1876-2883	1876-2891	NUTRITION & DIETETICS	SCIE	3,001	3	Q2	0.70	5.60%
1836	NEURAL PLASTICITY	NEURAL PLAST	HINDAWI LTD	2090-5904	1687-5443	NEUROSCIENCES	SCIE	5,925	3	Q2	0.64	99.28%
1837	Medical Gas Research	MED GAS RES	WOLTERS KLUWER MEDKNOW PUBLICATIONS	2045-9912	2045-9912	MEDICINE, RESEARCH & EXPERIMENTAL	ESCI	940	3	Q2	0.61	0.00%
1838	Purinergic Signalling	PURINERG SIGNAL	SPRINGER	1573-9538	1573-9546	NEUROSCIENCES	SCIE	2,141	3	Q2	0.59	37.99%
1839	Journal of Personalized Medicine	J PERS MED	MDPI	N/A	2075-4426	MEDICINE, GENERAL & INTERNAL	SCIE	12,731	3	Q1	1.05	99.66%
1840	JOURNAL OF KOREAN MEDICAL SCIENCE	J KOREAN MED SCI	KOREAN ACAD MEDICAL SCIENCES	1011-8934	1598-6357	MEDICINE, GENERAL & INTERNAL	SCIE	9,332	3	Q1	0.98	98.98%
1841	Journal of Clinical Medicine	J CLIN MED	MDPI	N/A	2077-0383	MEDICINE, GENERAL & INTERNAL	SCIE	75,478	3	Q1	0.92	99.73%
1842	Diagnostics	DIAGNOSTICS	MDPI	N/A	2075-4418	MEDICINE, GENERAL & INTERNAL	SCIE	24,820	3	Q1	0.87	99.76%
1843	Archives of Medical Science	ARCH MED SCI	TERMEDIA PUBLISHING HOUSE LTD	1734-1922	1896-9151	MEDICINE, GENERAL & INTERNAL	SCIE	4,899	3	Q1	0.70	98.39%
1844	PAIN MEDICINE	PAIN MED	OXFORD UNIV PRESS	1526-2375	1526-4637	ANESTHESIOLOGY / MEDICINE, GENERAL & INTERNAL	SCIE	9,902	2.9	Q1	1.05	19.10%
1845	Indian Journal of Anaesthesia	INDIAN J ANAESTH	WOLTERS KLUWER MEDKNOW PUBLICATIONS	0019-5049	0976-2817	ANESTHESIOLOGY	ESCI	3,474	2.9	Q1	1.00	93.75%
1846	European Journal of Cardiovascular Nursing	EUR J CARDIOVASC NUR	OXFORD UNIV PRESS	1474-5151	1873-1953	CARDIAC & CARDIOVASCULAR SYSTEMS / NURSING	SCIE	2,962	2.9	Q2	0.89	29.66%
1847	CELLS TISSUES ORGANS	CELLS TISSUES ORGANS	KARGER	1422-6405	1422-6421	ANATOMY & MORPHOLOGY	SCIE	2,200	2.9	Q1	0.81	14.84%
1848	Minerva Anestesiologica	MINERVA ANESTESIOL	EDIZIONI MINERVA MEDICA	0375-9393	1827-1596	ANESTHESIOLOGY / CRITICAL CARE MEDICINE	SCIE	3,424	2.9	Q1	0.73	3.41%
1849	Journal of Cardiovascular Medicine	J CARDIOVASC MED	LIPPINCOTT WILLIAMS & WILKINS	1558-2027	1558-2035	CARDIAC & CARDIOVASCULAR SYSTEMS	SCIE	2,320	2.9	Q2	0.61	4.46%
1850	JOURNAL OF NEUROSURGERY-SPINE	J NEUROSURG-SPINE	AMER ASSOC NEUROLOGICAL SURGEONS	1547-5654	1547-5646	CLINICAL NEUROLOGY / SURGERY	SCIE	10,097	2.9	Q2	1.18	1.71%
1851	ORAL DISEASES	ORAL DIS	WILEY	1354-523X	1601-0825	DENTISTRY, ORAL SURGERY & MEDICINE	SCIE	8,716	2.9	Q1	1.16	16.12%
1852	CARIES RESEARCH	CARIES RES	KARGER	0008-6568	1421-976X	DENTISTRY, ORAL SURGERY & MEDICINE	SCIE	4,139	2.9	Q1	1.15	21.85%
1853	DENTOMAXILLOFACIAL RADIOLOGY	DENTOMAXILLOFAC RAD	BRITISH INST RADIOLOGY	0250-832X	1476-542X	DENTISTRY, ORAL SURGERY & MEDICINE / RADIOLOGY, NUCLEAR MEDICINE & MEDICAL IMAGING	SCIE	4,144	2.9	Q1	1.14	28.46%
1854	Multiple Sclerosis and Related Disorders	MULT SCLER RELAT DIS	ELSEVIER SCI LTD	2211-0348	2211-0356	CLINICAL NEUROLOGY	SCIE	8,712	2.9	Q2	0.94	18.59%
1855	NEUROLOGIA	NEUROLOGIA	ELSEVIER ESPANA SLU	0213-4853	1578-1968	CLINICAL NEUROLOGY	SCIE	1,912	2.9	Q2	0.82	95.41%
1856	ACTA NEUROLOGICA SCANDINAVICA	ACTA NEUROL SCAND	WILEY	0001-6314	1600-0404	CLINICAL NEUROLOGY	SCIE	7,440	2.9	Q2	0.78	77.20%
1857	JOURNAL OF GERIATRIC PSYCHIATRY AND NEUROLOGY	J GERIATR PSYCH NEUR	SAGE PUBLICATIONS INC	0891-9887	1552-5708	CLINICAL NEUROLOGY / GERIATRICS & GERONTOLOGY / PSYCHIATRY	SCIE	2,444	2.9	Q2	0.69	18.24%
1858	Neurologia i Neurochirurgia Polska	NEUROL NEUROCHIR POL	VIA MEDICA	0028-3843	1897-4260	CLINICAL NEUROLOGY	SCIE	1,410	2.9	Q2	0.66	7.56%
1859	CANADIAN JOURNAL OF NEUROLOGICAL SCIENCES	CAN J NEUROL SCI	CAMBRIDGE UNIV PRESS	0317-1671	2057-0155	CLINICAL NEUROLOGY	SCIE	3,718	2.9	Q2	0.58	42.25%
1860	Archives of Academic Emergency Medicine	ARCH ACAD EMERG MED	SHAHID BEHESHTI UNIV MEDICAL SCIENCES	N/A	2645-4904	EMERGENCY MEDICINE	ESCI	770	2.9	Q1	1.29	0.00%
1861	JOURNAL OF DERMATOLOGICAL TREATMENT	J DERMATOL TREAT	TAYLOR & FRANCIS LTD	0954-6634	1471-1753	DERMATOLOGY	SCIE	4,560	2.9	Q2	1.03	34.07%
1862	Colorectal Disease	COLORECTAL DIS	WILEY	1462-8910	1463-1318	GASTROENTEROLOGY & HEPATOLOGY / SURGERY	SCIE	8,126	2.9	Q2	0.97	31.19%
1863	JOURNAL OF DERMATOLOGY	J DERMATOL	WILEY	0385-2407	1346-8138	DERMATOLOGY	SCIE	7,568	2.9	Q2	0.87	18.22%
1864	JOURNAL OF DIABETES AND ITS COMPLICATIONS	J DIABETES COMPLICAT	ELSEVIER SCIENCE INC	1056-8727	1873-460X	ENDOCRINOLOGY & METABOLISM	SCIE	6,219	2.9	Q3	0.74	15.79%
1865	ANNALES D ENDOCRINOLOGIE	ANN ENDOCRINOL-PARIS	MASSON EDITEUR	0003-4266	2213-3941	ENDOCRINOLOGY & METABOLISM	SCIE	1,377	2.9	Q3	0.69	6.71%
1866	GASTROENTEROLOGY CLINICS OF NORTH AMERICA	GASTROENTEROL CLIN N	W B SAUNDERS CO-ELSEVIER INC	0889-8553	1558-1942	GASTROENTEROLOGY & HEPATOLOGY	SCIE	2,818	2.9	Q2	0.69	0.00%
1867	Clinics in Liver Disease	CLIN LIVER DIS	W B SAUNDERS CO-ELSEVIER INC	1089-3261	1557-8224	GASTROENTEROLOGY & HEPATOLOGY	SCIE	3,041	2.9	Q2	0.61	2.81%
1868	PROSTAGLANDINS LEUKOTRIENES AND ESSENTIAL FATTY ACIDS	PROSTAG LEUKOTR ESS	ELSEVIER SCI LTD	0952-3278	1532-2823	ENDOCRINOLOGY & METABOLISM	SCIE	4,133	2.9	Q3	0.60	16.15%
1869	Annals of Gastroenterological Surgery	ANN GASTROENT SURG	WILEY-V C H VERLAG GMBH	2475-0328	2475-0328	GASTROENTEROLOGY & HEPATOLOGY	SCIE	1,661	2.9	Q2	0.53	71.96%
1870	Hematology-American Society of Hematology Education Program	HEMATOL-AM SOC HEMAT	AMER SOC HEMATOLOGY	1520-4391	1520-4383	HEMATOLOGY	SCIE	4,081	2.9	Q2	1.00	0.53%
1871	PEDIATRIC INFECTIOUS DISEASE JOURNAL	PEDIATR INFECT DIS J	LIPPINCOTT WILLIAMS & WILKINS	0891-3668	1532-0987	IMMUNOLOGY / PEDIATRICS / INFECTIOUS DISEASES	SCIE	11,233	2.9	Q3	0.92	11.22%
1872	JOURNAL OF REPRODUCTIVE IMMUNOLOGY	J REPROD IMMUNOL	ELSEVIER IRELAND LTD	0165-0378	1872-7603	IMMUNOLOGY / REPRODUCTIVE BIOLOGY	SCIE	4,060	2.9	Q3	0.78	16.31%
1873	PHARMACOGENOMICS JOURNAL	PHARMACOGENOMICS J	SPRINGERNATURE	1470-269X	1473-1150	GENETICS & HEREDITY / PHARMACOLOGY & PHARMACY	SCIE	2,417	2.9	Q2	0.74	29.73%
1874	CLINICAL GENETICS	CLIN GENET	WILEY	0009-9163	1399-0004	GENETICS & HEREDITY	SCIE	7,911	2.9	Q2	0.73	25.28%
1875	Epigenetics	EPIGENETICS-US	TAYLOR & FRANCIS INC	1559-2294	1559-2308	GENETICS & HEREDITY	SCIE	5,756	2.9	Q2	0.71	64.91%
1876	IMMUNOPHARMACOLOGY AND IMMUNOTOXICOLOGY	IMMUNOPHARM IMMUNOT	TAYLOR & FRANCIS LTD	0892-3973	1532-2513	IMMUNOLOGY / PHARMACOLOGY & PHARMACY	SCIE	2,871	2.9	Q3	0.71	4.26%
1877	JOURNAL OF NEUROIMMUNOLOGY	J NEUROIMMUNOL	ELSEVIER	0165-5728	1872-8421	IMMUNOLOGY / NEUROSCIENCES	SCIE	10,604	2.9	Q3	0.61	14.72%
1878	JAIDS-JOURNAL OF ACQUIRED IMMUNE DEFICIENCY SYNDROMES	JAIDS-J ACQ IMM DEF	LIPPINCOTT WILLIAMS & WILKINS	1525-4135	1077-9450	IMMUNOLOGY / INFECTIOUS DISEASES	SCIE	11,363	2.9	Q3	0.60	17.40%
1879	IMMUNOGENETICS	IMMUNOGENETICS	SPRINGER	0093-7711	1432-1211	GENETICS & HEREDITY / IMMUNOLOGY	SCIE	2,914	2.9	Q2	0.58	20.00%
1880	BMC IMMUNOLOGY	BMC IMMUNOL	BMC	N/A	1471-2172	IMMUNOLOGY	SCIE	2,597	2.9	Q3	0.56	100.00%
1881	INFECTION AND IMMUNITY	INFECT IMMUN	AMER SOC MICROBIOLOGY	0019-9567	1098-5522	IMMUNOLOGY / INFECTIOUS DISEASES	SCIE	37,363	2.9	Q3	0.56	20.29%
1882	IMMUNOLOGICAL INVESTIGATIONS	IMMUNOL INVEST	TAYLOR & FRANCIS INC	0882-0139	1532-4311	IMMUNOLOGY	SCIE	2,090	2.9	Q3	0.45	6.53%
1883	ARCHIVUM IMMUNOLOGIAE ET THERAPIAE EXPERIMENTALIS	ARCH IMMUNOL THER EX	DE GRUYTER POLAND SP Z O O	0004-069X	1661-4917	IMMUNOLOGY	SCIE	2,198	2.9	Q3	0.43	61.25%
1884	Food and Waterborne Parasitology	FOOD WATERB PARASIT	ELSEVIER	2405-6766	2405-6766	VETERINARY SCIENCES / PARASITOLOGY	ESCI	594	2.9	Q1	1.21	91.36%
1885	JOURNAL OF ENDOUROLOGY	J ENDOUROL	MARY ANN LIEBERT, INC	0892-7790	1557-900X	UROLOGY & NEPHROLOGY	SCIE	7,967	2.9	Q1	1.00	2.18%
1886	Kidney Research and Clinical Practice	KIDNEY RES CLIN PRAC	KOREAN SOC NEPHROLOGY	2211-9132	2211-9140	UROLOGY & NEPHROLOGY	SCIE	1,260	2.9	Q1	0.90	100.00%
1887	Infection and Drug Resistance	INFECT DRUG RESIST	DOVE MEDICAL PRESS LTD	1178-6973	1178-6973	INFECTIOUS DISEASES / PHARMACOLOGY & PHARMACY	SCIE	9,760	2.9	Q2	0.76	98.64%
1888	Infectious Diseases Now	INFECT DIS NOW	ELSEVIER FRANCE-EDITIONS SCIENTIFIQUES MEDICALES ELSEVIER	2666-9927	2666-9919	INFECTIOUS DISEASES	SCIE	590	2.9	Q2	0.58	10.84%
1889	New Microbes and New Infections	NEW MICROB NEW INFEC	ELSEVIER SCI LTD	N/A	2052-2975	INFECTIOUS DISEASES	ESCI	1,912	2.9	Q2	0.57	100.00%
1890	JOURNAL OF REFRACTIVE SURGERY	J REFRACT SURG	SLACK INC	1081-597X	1938-2391	SURGERY / OPHTHALMOLOGY	SCIE	4,886	2.9	Q1	1.28	13.40%
1891	JOURNAL OF SHOULDER AND ELBOW SURGERY	J SHOULDER ELB SURG	MOSBY-ELSEVIER	1058-2746	1532-6500	SURGERY / ORTHOPEDICS	SCIE	18,591	2.9	Q1	1.27	7.25%
1892	OBESITY SURGERY	OBES SURG	SPRINGER	0960-8923	1708-0428	SURGERY	SCIE	17,111	2.9	Q1	1.23	22.41%
1893	Performance Enhancement & Health	PERFORM ENHANC HLTH	ELSEVIER	2211-2669	2211-2669	SUBSTANCE ABUSE / PSYCHOLOGY, APPLIED	ESCI	284	2.9	Q2	0.97	25.86%
1894	Research in Developmental Disabilities	RES DEV DISABIL	PERGAMON-ELSEVIER SCIENCE LTD	0891-4222	1873-3379	REHABILITATION	SSCI	9,878	2.9	Q1	1.94	22.52%
1895	JOURNAL OF DIGITAL IMAGING	J DIGIT IMAGING	SPRINGER	0897-1889	1618-727X	RADIOLOGY, NUCLEAR MEDICINE & MEDICAL IMAGING	SCIE	5,164	2.9	Q2	1.05	26.20%
1896	Biomedical Optics Express	BIOMED OPT EXPRESS	Optica Publishing Group	2156-7085	2156-7085	RADIOLOGY, NUCLEAR MEDICINE & MEDICAL IMAGING	SCIE	14,440	2.9	Q2	0.96	99.22%
1897	CANADIAN ASSOCIATION OF RADIOLOGISTS JOURNAL-JOURNAL DE L ASSOCIATION CANADIENNE DES RADIOLOGISTES	CAN ASSOC RADIOL J	SAGE PUBLICATIONS INC	0846-5371	1488-2361	RADIOLOGY, NUCLEAR MEDICINE & MEDICAL IMAGING	SCIE	1,654	2.9	Q2	0.96	42.17%
1898	BMC MEDICAL IMAGING	BMC MED IMAGING	BMC	1471-2342	1471-2342	RADIOLOGY, NUCLEAR MEDICINE & MEDICAL IMAGING	SCIE	3,063	2.9	Q2	0.89	99.84%
1899	Quantitative Imaging in Medicine and Surgery	QUANT IMAG MED SURG	AME PUBLISHING COMPANY	2223-4292	2223-4306	RADIOLOGY, NUCLEAR MEDICINE & MEDICAL IMAGING	SCIE	5,281	2.9	Q2	0.86	99.26%
1900	Rheumatology and Therapy	RHEUMATOL THER	SPRINGER	2198-6576	2198-6584	RHEUMATOLOGY	SCIE	1,707	2.9	Q2	0.84	99.38%
1901	ACR Open Rheumatology	ACR OPEN RHEUMATOL	WILEY	N/A	2578-5745	RHEUMATOLOGY	ESCI	1,160	2.9	Q2	0.83	62.66%
1902	Plant Reproduction	PLANT REPROD	SPRINGER	2194-7953	2194-7961	REPRODUCTIVE BIOLOGY	SCIE	810	2.9	Q2	0.79	41.30%
1903	CLINICAL RHEUMATOLOGY	CLIN RHEUMATOL	SPRINGER LONDON LTD	0770-3198	1434-9949	RHEUMATOLOGY	SCIE	12,716	2.9	Q2	0.77	17.40%
1904	Japanese Journal of Radiology	JPN J RADIOL	SPRINGER	1867-1071	1867-108X	RADIOLOGY, NUCLEAR MEDICINE & MEDICAL IMAGING	SCIE	2,520	2.9	Q2	0.74	48.59%
1905	Expert Review of Respiratory Medicine	EXPERT REV RESP MED	TAYLOR & FRANCIS LTD	1747-6348	1747-6356	RESPIRATORY SYSTEM	SCIE	3,030	2.9	Q2	0.67	13.76%
1906	CURRENT OPINION IN PULMONARY MEDICINE	CURR OPIN PULM MED	LIPPINCOTT WILLIAMS & WILKINS	1070-5287	1531-6971	RESPIRATORY SYSTEM	SCIE	3,144	2.9	Q2	0.66	11.40%
1907	Jornal Brasileiro de Pneumologia	J BRAS PNEUMOL	SOC BRASILEIRA PNEUMOLOGIA TISIOLOGIA	1806-3713	1806-3756	RESPIRATORY SYSTEM	SCIE	2,153	2.9	Q2	0.47	99.39%
1908	PATIENT EDUCATION AND COUNSELING	PATIENT EDUC COUNS	ELSEVIER IRELAND LTD	0738-3991	1873-5134	PUBLIC, ENVIRONMENTAL & OCCUPATIONAL HEALTH	SCIE	16,259	2.9	Q2	1.20	27.45%
1909	Digital Health	DIGIT HEALTH	SAGE PUBLICATIONS LTD	2055-2076	2055-2076	PUBLIC, ENVIRONMENTAL & OCCUPATIONAL HEALTH / MEDICAL INFORMATICS	SCIE, SSCI	2,816	2.9	Q2	0.96	93.81%
1910	CANADIAN JOURNAL OF PUBLIC HEALTH-REVUE CANADIENNE DE SANTE PUBLIQUE	CAN J PUBLIC HEALTH	SPRINGER INT PUBL AG	0008-4263	1920-7476	PUBLIC, ENVIRONMENTAL & OCCUPATIONAL HEALTH	SSCI	3,839	2.9	Q2	0.84	45.45%
1911	Journal of Occupational Medicine and Toxicology	J OCCUP MED TOXICOL	BMC	1745-6673	1745-6673	PUBLIC, ENVIRONMENTAL & OCCUPATIONAL HEALTH	SCIE	1,202	2.9	Q2	0.80	100.00%
1912	Journal of Physical Activity & Health	J PHYS ACT HEALTH	HUMAN KINETICS PUBL INC	1543-3080	1543-5474	PUBLIC, ENVIRONMENTAL & OCCUPATIONAL HEALTH	SSCI	5,100	2.9	Q2	0.76	5.84%
1913	ACS Chemical Health & Safety	ACS CHEM HEALTH SAFE	AMER CHEMICAL SOC	N/A	1878-0504	PUBLIC, ENVIRONMENTAL & OCCUPATIONAL HEALTH	ESCI	360	2.9	Q2	0.73	11.36%
1914	JOURNAL OF MEMORY AND LANGUAGE	J MEM LANG	ACADEMIC PRESS INC ELSEVIER SCIENCE	0749-596X	1096-0821	PSYCHOLOGY, EXPERIMENTAL / PSYCHOLOGY	SSCI	9,609	2.9	Q1	1.60	31.41%
1915	ARCHIVES OF SEXUAL BEHAVIOR	ARCH SEX BEHAV	SPRINGER/PLENUM PUBLISHERS	0004-0002	1573-2800	PSYCHOLOGY, CLINICAL	SSCI	10,204	2.9	Q1	1.30	25.23%
1916	CANADIAN PSYCHOLOGY-PSYCHOLOGIE CANADIENNE	CAN PSYCHOL	CANADIAN PSYCHOLOGICAL ASSOC	0708-5591	1878-7304	PSYCHOLOGY, MULTIDISCIPLINARY	SSCI	2,359	2.9	Q1	1.17	0.00%
1917	Journal of Applied Research in Memory and Cognition	J APPL RES MEM COGN	AMER PSYCHOLOGICAL ASSOC	2211-3681	2211-369X	PSYCHOLOGY, EXPERIMENTAL	SSCI	1,880	2.9	Q1	1.07	9.64%
1918	Topics in Cognitive Science	TOP COGN SCI	WILEY	1756-8757	1756-8765	PSYCHOLOGY, EXPERIMENTAL	SSCI	2,435	2.9	Q1	1.02	37.95%
1919	PSYCHOPHYSIOLOGY	PSYCHOPHYSIOLOGY	WILEY	0048-5772	1469-8986	PSYCHOLOGY, EXPERIMENTAL / PSYCHOLOGY / PSYCHOLOGY, BIOLOGICAL / PHYSIOLOGY / NEUROSCIENCES	SSCI	15,079	2.9	Q1	0.99	39.58%
1920	Research on Child and Adolescent Psychopathology	RES CHILD ADOLES PSY	SPRINGER	2730-7166	2730-7174	PSYCHOLOGY, CLINICAL	SSCI	910	2.9	Q1	0.98	26.39%
1921	PSYCHOSOMATIC MEDICINE	PSYCHOSOM MED	LIPPINCOTT WILLIAMS & WILKINS	0033-3174	1534-7796	PSYCHOLOGY, MULTIDISCIPLINARY / PSYCHOLOGY / PSYCHIATRY	SSCI	11,854	2.9	Q1	0.95	15.00%
1922	JOURNAL OF APPLIED BEHAVIOR ANALYSIS	J APPL BEHAV ANAL	WILEY	0021-8855	1938-3703	PSYCHOLOGY, CLINICAL	SSCI	5,985	2.9	Q1	0.93	18.78%
1923	COGNITIVE AND BEHAVIORAL PRACTICE	COGN BEHAV PRACT	ELSEVIER SCIENCE INC	1077-7229	1878-187X	PSYCHOLOGY, CLINICAL	SSCI	2,375	2.9	Q1	0.92	4.42%
1924	COGNITIVE THERAPY AND RESEARCH	COGNITIVE THER RES	SPRINGER/PLENUM PUBLISHERS	0147-5916	1573-2819	PSYCHOLOGY, CLINICAL	SSCI	5,890	2.9	Q1	0.83	34.36%
1925	Journal of Mental Health	J MENT HEALTH	TAYLOR & FRANCIS INC	0963-8237	1360-0567	PSYCHOLOGY, CLINICAL / PSYCHIATRY	SSCI	3,912	2.9	Q1	0.75	30.31%
1926	Spanish Journal of Psychology	SPAN J PSYCHOL	CAMBRIDGE UNIV PRESS	1138-7416	1988-2904	PSYCHOLOGY, MULTIDISCIPLINARY / PSYCHOLOGY	SSCI	2,103	2.9	Q1	0.69	36.54%
1927	HUMAN FACTORS	HUM FACTORS	SAGE PUBLICATIONS INC	0018-7208	1547-8181	PSYCHOLOGY / PSYCHOLOGY, APPLIED	SCIE	8,637	2.9	Q1	0.89	22.53%
1928	HUMAN PERFORMANCE	HUM PERFORM	ROUTLEDGE JOURNALS, TAYLOR & FRANCIS LTD	0895-9285	1532-7043	PSYCHOLOGY, APPLIED	SSCI	1,913	2.9	Q2	0.75	10.87%
1929	Eating and Weight Disorders-Studies on Anorexia Bulimia and Obesity	EAT WEIGHT DISORD-ST	SPRINGER	1124-4909	1590-1262	PSYCHIATRY	SCIE	4,563	2.9	Q2	0.68	41.25%
1930	JOURNAL OF CLINICAL PSYCHOPHARMACOLOGY	J CLIN PSYCHOPHARM	LIPPINCOTT WILLIAMS & WILKINS	0271-0749	1533-712X	PSYCHIATRY / PHARMACOLOGY & PHARMACY	SCIE	4,694	2.9	Q2	0.63	16.59%
1931	INTERNATIONAL JOURNAL OF PSYCHIATRY IN CLINICAL PRACTICE	INT J PSYCHIAT CLIN	TAYLOR & FRANCIS LTD	1365-1501	1471-1788	PSYCHIATRY	SCIE	1,443	2.9	Q2	0.60	17.12%
1932	Journal of the Canadian Academy of Child and Adolescent Psychiatry	J CAN ACAD CHILD ADO	CANADIAN ACAD CHILD & ADOLESCENT PSYCHIATRY	1719-8429	1719-8429	PSYCHIATRY	ESCI	937	2.9	Q2	0.38	0.00%
1933	Journal of Ethnobiology and Ethnomedicine	J ETHNOBIOL ETHNOMED	BMC	N/A	1746-4269	PHARMACOLOGY & PHARMACY	SCIE	3,857	2.9	Q2	0.90	99.51%
1934	PFLUGERS ARCHIV-EUROPEAN JOURNAL OF PHYSIOLOGY	PFLUG ARCH EUR J PHY	SPRINGER HEIDELBERG	0031-6768	1432-2013	PHYSIOLOGY	SCIE	9,367	2.9	Q2	0.89	51.70%
1935	JOURNAL OF BIOLOGICAL RHYTHMS	J BIOL RHYTHM	SAGE PUBLICATIONS INC	0748-7304	1552-4531	PHYSIOLOGY	SCIE	3,856	2.9	Q2	0.87	35.82%
1936	JOURNAL OF PHARMACY AND PHARMACEUTICAL SCIENCES	J PHARM PHARM SCI	FRONTIERS MEDIA SA	N/A	1482-1826	PHARMACOLOGY & PHARMACY	SCIE	2,319	2.9	Q2	0.84	93.94%
1937	PHARMACOTHERAPY	PHARMACOTHERAPY	WILEY	0277-0008	1875-9114	PHARMACOLOGY & PHARMACY	SCIE	6,648	2.9	Q2	0.84	17.49%
1938	CLINICAL DRUG INVESTIGATION	CLIN DRUG INVEST	ADIS INT LTD	1173-2563	1179-1918	PHARMACOLOGY & PHARMACY	SCIE	2,714	2.9	Q2	0.80	44.96%
1939	MICROVASCULAR RESEARCH	MICROVASC RES	ACADEMIC PRESS INC ELSEVIER SCIENCE	0026-2862	1095-9319	PERIPHERAL VASCULAR DISEASE	SCIE	4,628	2.9	Q2	0.76	13.09%
1940	AMERICAN JOURNAL OF THERAPEUTICS	AM J THER	LIPPINCOTT WILLIAMS & WILKINS	1075-2765	1536-3686	PHARMACOLOGY & PHARMACY	SCIE	2,002	2.9	Q2	0.74	1.47%
1941	PHARMACOLOGY	PHARMACOLOGY	KARGER	0031-7012	1423-0313	PHARMACOLOGY & PHARMACY	SCIE	2,891	2.9	Q2	0.74	21.69%
1942	Pharmacology Research & Perspectives	PHARMACOL RES PERSPE	JOHN WILEY & SONS LTD	2052-1707	2052-1707	PHARMACOLOGY & PHARMACY	SCIE	2,489	2.9	Q2	0.73	67.87%
1943	Clinical and Experimental Otorhinolaryngology	CLIN EXP OTORHINOLAR	KOREAN SOC OTORHINOLARYNGOL	1976-8710	2005-0720	OTORHINOLARYNGOLOGY	SCIE	1,302	2.9	Q1	1.54	99.22%
1944	Current Reviews in Musculoskeletal Medicine	CURR REV MUSCULOSKE	SPRINGER	1935-973X	1935-9748	ORTHOPEDICS	SCIE	3,076	2.9	Q1	1.36	15.38%
1945	International Breastfeeding Journal	INT BREASTFEED J	BMC	1746-4358	1746-4358	PEDIATRICS / OBSTETRICS & GYNECOLOGY	SCIE	2,213	2.9	Q1	1.28	99.21%
1946	Seminars in Fetal & Neonatal Medicine	SEMIN FETAL NEONAT M	ELSEVIER SCI LTD	1744-165X	1878-0946	PEDIATRICS	SCIE	3,334	2.9	Q1	1.19	11.88%
1947	CLINICS IN PERINATOLOGY	CLIN PERINATOL	W B SAUNDERS CO-ELSEVIER INC	0095-5108	1557-9840	PEDIATRICS / OBSTETRICS & GYNECOLOGY	SCIE	3,105	2.9	Q1	0.96	2.99%
1948	PATHOLOGY RESEARCH AND PRACTICE	PATHOL RES PRACT	ELSEVIER GMBH	0344-0338	1618-0631	PATHOLOGY	SCIE	9,060	2.9	Q2	0.95	12.22%
1949	SEMINARS IN DIAGNOSTIC PATHOLOGY	SEMIN DIAGN PATHOL	W B SAUNDERS CO-ELSEVIER INC	0740-2570	1930-1111	PATHOLOGY / MEDICAL LABORATORY TECHNOLOGY	SCIE	1,794	2.9	Q2	0.82	4.51%
1950	Ophthalmology Glaucoma	OPHTHALMOL GLAUCOMA	ELSEVIER	2589-4234	2589-4196	OPHTHALMOLOGY	ESCI	918	2.9	Q1	1.26	16.35%
1951	Journal of Ophthalmic Inflammation and Infection	J OPHTHALMIC INFLAMM	SPRINGER	1869-5760	1869-5760	OPHTHALMOLOGY	ESCI	825	2.9	Q1	1.01	100.00%
1952	CLIMACTERIC	CLIMACTERIC	TAYLOR & FRANCIS LTD	1369-7137	1473-0804	OBSTETRICS & GYNECOLOGY	SCIE	3,696	2.9	Q1	0.82	19.91%
1953	Cancer Medicine	CANCER MED-US	WILEY	2045-7634	2045-7634	ONCOLOGY	SCIE	18,910	2.9	Q2	0.71	73.56%
1954	Clinical Breast Cancer	CLIN BREAST CANCER	CIG MEDIA GROUP, LP	1526-8209	1938-0666	ONCOLOGY	SCIE	4,156	2.9	Q2	0.67	10.48%
1955	Cancer Prevention Research	CANCER PREV RES	AMER ASSOC CANCER RESEARCH	1940-6207	1940-6215	ONCOLOGY	SCIE	5,108	2.9	Q2	0.65	14.73%
1956	INTEGRATIVE CANCER THERAPIES	INTEGR CANCER THER	SAGE PUBLICATIONS INC	1534-7354	1552-695X	ONCOLOGY / INTEGRATIVE & COMPLEMENTARY MEDICINE	SCIE	3,287	2.9	Q2	0.65	92.25%
1957	Expert Review of Anticancer Therapy	EXPERT REV ANTICANC	TAYLOR & FRANCIS LTD	1473-7140	1744-8328	ONCOLOGY	SCIE	4,255	2.9	Q2	0.47	10.86%
1958	Wspolczesna Onkologia-Contemporary Oncology	WSPOLCZESNA ONKOL	TERMEDIA PUBLISHING HOUSE LTD	1428-2526	1897-4309	ONCOLOGY	ESCI	1,345	2.9	Q2	0.31	96.72%
1959	International Journal of Nursing Sciences	INT J NURS SCI	ELSEVIER	N/A	2352-0132	NURSING	ESCI	1,868	2.9	Q1	1.65	98.97%
1960	NURSING ETHICS	NURS ETHICS	SAGE PUBLICATIONS LTD	0969-7330	1477-0989	NURSING	SCIE, SSCI	4,449	2.9	Q1	1.42	37.61%
1961	Clinical Nutrition ESPEN	CLIN NUTR ESPEN	ELSEVIER	2405-4577	2405-4577	NUTRITION & DIETETICS	ESCI	4,349	2.9	Q3	0.64	18.83%
1962	JOURNAL OF HUMAN NUTRITION AND DIETETICS	J HUM NUTR DIET	WILEY	0952-3871	1365-277X	NUTRITION & DIETETICS	SCIE	3,835	2.9	Q3	0.59	36.84%
1963	Journal of Infusion Nursing	J INFUS NURS	LIPPINCOTT WILLIAMS & WILKINS	1533-1458	1539-0667	NURSING	ESCI	736	2.9	Q1	0.37	20.22%
1964	CEREBRAL CORTEX	CEREB CORTEX	OXFORD UNIV PRESS INC	1047-3211	1460-2199	NEUROSCIENCES	SCIE	30,616	2.9	Q2	0.93	25.97%
1965	NEUROTOXICITY RESEARCH	NEUROTOX RES	SPRINGER	1029-8428	1476-3524	NEUROSCIENCES	SCIE	4,849	2.9	Q2	0.81	8.09%
1966	JOURNAL OF NEUROSCIENCE RESEARCH	J NEUROSCI RES	WILEY	0360-4012	1097-4547	NEUROSCIENCES	SCIE	12,964	2.9	Q2	0.78	21.71%
1967	NEUROSCIENCE	NEUROSCIENCE	PERGAMON-ELSEVIER SCIENCE LTD	0306-4522	1873-7544	NEUROSCIENCES	SCIE	39,260	2.9	Q2	0.76	17.43%
1968	Diseases	DISEASES-BASEL	MDPI	N/A	2079-9721	MEDICINE, RESEARCH & EXPERIMENTAL	ESCI	1,729	2.9	Q2	0.58	99.49%
1969	Neuroscience Insights	NEUROSCI INSIGHTS	SAGE PUBLICATIONS LTD	N/A	2633-1055	NEUROSCIENCES	ESCI	217	2.9	Q2	0.48	91.11%
1970	JOURNAL OF MEDICAL ECONOMICS	J MED ECON	TAYLOR & FRANCIS LTD	1369-6998	1941-837X	MEDICINE, GENERAL & INTERNAL	SCIE	3,346	2.9	Q1	0.95	97.34%
1971	MEDICAL PRINCIPLES AND PRACTICE	MED PRIN PRACT	KARGER	1011-7571	1423-0151	MEDICINE, GENERAL & INTERNAL	SCIE	2,995	2.9	Q1	0.71	99.49%
1972	Journal of Anesthesia	J ANESTH	SPRINGER JAPAN KK	0913-8668	1438-8359	ANESTHESIOLOGY	SCIE	3,299	2.8	Q2	1.06	15.97%
1973	CARDIOVASCULAR AND INTERVENTIONAL RADIOLOGY	CARDIOVASC INTER RAD	SPRINGER	0174-1551	1432-086X	CARDIAC & CARDIOVASCULAR SYSTEMS / RADIOLOGY, NUCLEAR MEDICINE & MEDICAL IMAGING	SCIE	7,201	2.8	Q2	0.76	29.18%
1974	Frontiers in Cardiovascular Medicine	FRONT CARDIOVASC MED	FRONTIERS MEDIA SA	2297-055X	2297-055X	CARDIAC & CARDIOVASCULAR SYSTEMS	SCIE	21,856	2.8	Q2	0.73	99.60%
1975	American Journal of Cardiovascular Drugs	AM J CARDIOVASC DRUG	ADIS INT LTD	1175-3277	1179-187X	CARDIAC & CARDIOVASCULAR SYSTEMS / PHARMACOLOGY & PHARMACY	SCIE	1,508	2.8	Q2	0.70	28.97%
1976	Open Heart	OPEN HEART	BMJ PUBLISHING GROUP	2053-3624	2053-3624	CARDIAC & CARDIOVASCULAR SYSTEMS	ESCI	3,312	2.8	Q2	0.69	99.42%
1977	EUROPEAN JOURNAL OF ORTHODONTICS	EUR J ORTHODONT	OXFORD UNIV PRESS	0141-5387	1460-2210	DENTISTRY, ORAL SURGERY & MEDICINE	SCIE	6,073	2.8	Q1	1.20	21.79%
1978	Molecular Oral Microbiology	MOL ORAL MICROBIOL	WILEY	2041-1006	2041-1014	DENTISTRY, ORAL SURGERY & MEDICINE	SCIE	1,405	2.8	Q1	1.00	25.53%
1979	Epilepsia Open	EPILEPSIA OPEN	WILEY	N/A	2470-9239	CLINICAL NEUROLOGY / NEUROSCIENCES	SCIE	1,551	2.8	Q2	0.78	79.89%
1980	MUSCLE & NERVE	MUSCLE NERVE	WILEY	0148-639X	1097-4598	CLINICAL NEUROLOGY / NEUROSCIENCES	SCIE	13,284	2.8	Q2	0.77	21.34%
1981	REVUE NEUROLOGIQUE	REV NEUROL-FRANCE	MASSON EDITEUR	0035-3787	2213-0004	CLINICAL NEUROLOGY	SCIE	3,271	2.8	Q2	0.66	8.22%
1982	Intensive Care Medicine Experimental	INTENS CARE MED EXP	SPRINGER	2197-425X	2197-425X	CRITICAL CARE MEDICINE	ESCI	1,383	2.8	Q2	0.56	100.00%
1983	EMERGENCY MEDICINE JOURNAL	EMERG MED J	BMJ PUBLISHING GROUP	1472-0205	1472-0213	EMERGENCY MEDICINE	SCIE	5,878	2.8	Q1	1.25	21.07%
1984	SKIN PHARMACOLOGY AND PHYSIOLOGY	SKIN PHARMACOL PHYS	KARGER	1660-5527	1660-5535	DERMATOLOGY / PHARMACOLOGY & PHARMACY	SCIE	2,310	2.8	Q2	0.89	26.04%
1985	Annals of Pediatric Endocrinology & Metabolism	ANN PEDIATR ENDOCRIN	KOREAN SOC PEDIATRIC ENDOCRINOLOGY	2287-1012	2287-1292	ENDOCRINOLOGY & METABOLISM / PEDIATRICS	ESCI	859	2.8	Q3	0.81	100.00%
1986	Pancreatology	PANCREATOLOGY	ELSEVIER	1424-3903	1424-3911	GASTROENTEROLOGY & HEPATOLOGY	SCIE	5,863	2.8	Q2	0.75	18.32%
1987	JOURNAL OF CLINICAL GASTROENTEROLOGY	J CLIN GASTROENTEROL	LIPPINCOTT WILLIAMS & WILKINS	0192-0790	1539-2031	GASTROENTEROLOGY & HEPATOLOGY	SCIE	8,163	2.8	Q2	0.72	8.77%
1988	BMC Endocrine Disorders	BMC ENDOCR DISORD	BMC	N/A	1472-6823	ENDOCRINOLOGY & METABOLISM	SCIE	4,408	2.8	Q3	0.70	99.88%
1989	Diabetes Metabolic Syndrome and Obesity	DIABET METAB SYND OB	DOVE MEDICAL PRESS LTD	1178-7007	1178-7007	ENDOCRINOLOGY & METABOLISM	SCIE	6,767	2.8	Q3	0.68	98.74%
1990	Diabetes Therapy	DIABETES THER	SPRINGER HEIDELBERG	1869-6953	1869-6961	ENDOCRINOLOGY & METABOLISM	SCIE	3,525	2.8	Q3	0.67	99.79%
1991	PEPTIDES	PEPTIDES	ELSEVIER SCIENCE INC	0196-9781	1873-5169	ENDOCRINOLOGY & METABOLISM / PHARMACOLOGY & PHARMACY	SCIE	9,038	2.8	Q3	0.65	18.87%
1992	Discover Oncology	DISCOV ONCOL	SPRINGER	N/A	2730-6011	ENDOCRINOLOGY & METABOLISM / ONCOLOGY	SCIE	696	2.8	Q3	0.59	99.54%
1993	Diabetes & Vascular Disease Research	DIABETES VASC DIS RE	SAGE PUBLICATIONS LTD	1479-1641	1752-8984	ENDOCRINOLOGY & METABOLISM / PERIPHERAL VASCULAR DISEASE	SCIE	1,673	2.8	Q3	0.51	86.11%
1994	Frontiers in Genetics	FRONT GENET	FRONTIERS MEDIA SA	N/A	1664-8021	GENETICS & HEREDITY	SCIE	39,958	2.8	Q2	0.80	99.57%
1995	AGING & MENTAL HEALTH	AGING MENT HEALTH	ROUTLEDGE JOURNALS, TAYLOR & FRANCIS LTD	1360-7863	1364-6915	GERIATRICS & GERONTOLOGY / PSYCHIATRY	SCIE	9,485	2.8	Q3	0.76	20.77%
1996	Genes	GENES-BASEL	MDPI	N/A	2073-4425	GENETICS & HEREDITY	SCIE	28,821	2.8	Q2	0.76	99.68%
1997	AMERICAN JOURNAL OF MEDICAL GENETICS PART C-SEMINARS IN MEDICAL GENETICS	AM J MED GENET C	WILEY	1552-4868	1552-4876	GENETICS & HEREDITY	SCIE	3,077	2.8	Q2	0.60	21.58%
1998	Innate Immunity	INNATE IMMUN-LONDON	SAGE PUBLICATIONS LTD	1753-4259	1753-4267	IMMUNOLOGY / MEDICINE, RESEARCH & EXPERIMENTAL	SCIE	1,926	2.8	Q3	0.57	93.51%
1999	Annals of Geriatric Medicine and Research	ANN GERIATR MED RES	KOREAN GERIATRIC SOC	2508-4909	2508-4909	GERIATRICS & GERONTOLOGY	ESCI	679	2.8	Q3	0.55	98.47%
[truncated: 4,314 more rows]
